# Supplementary material for: Structural Model of RNA Polymerase II Elongation Complex with Complete Transcription Bubble Reveals NTP Entry Routes
Source: PLoS Comput Biol. 2015 Jul 2;11(7):e1004354. doi: 10.1371/journal.pcbi.1004354 (PMC4489626; doi:10.1371/journal.pcbi.1004354)
Supplement: S1 Text — (PDB) [file pcbi.1004354.s001.pdb]

TITLE    Polymerase II Elongation Complex with the Complete Transcription Bubble 
CRYST1  160.000  188.000  160.000  90.00  90.00  90.00 P 1           1
MODEL        1
ATOM      1  N   VAL A   2     102.900  81.263  49.647  1.00  0.00            
ATOM      2  H1  VAL A   2     103.860  81.302  49.327  1.00  0.00            
ATOM      3  H2  VAL A   2     102.560  82.203  49.777  1.00  0.00            
ATOM      4  H3  VAL A   2     102.920  80.813  50.557  1.00  0.00            
ATOM      5  CA  VAL A   2     102.050  80.493  48.717  1.00  0.00            
ATOM      6  HA  VAL A   2     102.539  79.533  48.557  1.00  0.00            
ATOM      7  CB  VAL A   2     100.650  80.153  49.277  1.00  0.00            
ATOM      8  HB  VAL A   2     100.000  81.023  49.207  1.00  0.00            
ATOM      9  CG1 VAL A   2     100.069  79.013  48.447  1.00  0.00            
ATOM     10 1HG1 VAL A   2      99.079  78.743  48.837  1.00  0.00            
ATOM     11 2HG1 VAL A   2      99.949  79.313  47.407  1.00  0.00            
ATOM     12 3HG1 VAL A   2     100.709  78.133  48.497  1.00  0.00            
ATOM     13  CG2 VAL A   2     100.700  79.703  50.747  1.00  0.00            
ATOM     14 1HG2 VAL A   2      99.699  79.383  51.057  1.00  0.00            
ATOM     15 2HG2 VAL A   2     101.389  78.873  50.877  1.00  0.00            
ATOM     16 3HG2 VAL A   2     100.990  80.533  51.397  1.00  0.00            
ATOM     17  C   VAL A   2     101.990  81.133  47.337  1.00  0.00            
ATOM     18  O   VAL A   2     102.720  80.683  46.467  1.00  0.00            
ATOM     19  N   GLY A   3     101.180  82.183  47.117  1.00  0.00            
ATOM     20  H   GLY A   3     100.720  82.623  47.897  1.00  0.00            
ATOM     21  CA  GLY A   3     100.800  82.673  45.777  1.00  0.00            
ATOM     22  HA1 GLY A   3      99.860  83.213  45.857  1.00  0.00            
ATOM     23  HA2 GLY A   3     100.630  81.813  45.127  1.00  0.00            
ATOM     24  C   GLY A   3     101.820  83.573  45.077  1.00  0.00            
ATOM     25  O   GLY A   3     101.470  84.663  44.617  1.00  0.00            
ATOM     26  N   GLN A   4     103.080  83.143  45.047  1.00  0.00            
ATOM     27  H   GLN A   4     103.240  82.203  45.387  1.00  0.00            
ATOM     28  CA  GLN A   4     104.260  83.862  44.527  1.00  0.00            
ATOM     29  HA  GLN A   4     103.960  84.572  43.757  1.00  0.00            
ATOM     30  CB  GLN A   4     104.910  84.622  45.697  1.00  0.00            
ATOM     31  HB1 GLN A   4     105.940  84.852  45.456  1.00  0.00            
ATOM     32  HB2 GLN A   4     104.910  83.992  46.587  1.00  0.00            
ATOM     33  CG  GLN A   4     104.210  85.952  46.007  1.00  0.00            
ATOM     34  HG1 GLN A   4     103.130  85.803  46.107  1.00  0.00            
ATOM     35  HG2 GLN A   4     104.381  86.662  45.197  1.00  0.00            
ATOM     36  CD  GLN A   4     104.691  86.542  47.327  1.00  0.00            
ATOM     37  OE1 GLN A   4     104.181  86.232  48.387  1.00  0.00            
ATOM     38  NE2 GLN A   4     105.721  87.372  47.337  1.00  0.00            
ATOM     39 1HE2 GLN A   4     106.211  87.582  46.467  1.00  0.00            
ATOM     40 2HE2 GLN A   4     106.001  87.732  48.227  1.00  0.00            
ATOM     41  C   GLN A   4     105.240  82.862  43.867  1.00  0.00            
ATOM     42  O   GLN A   4     105.050  81.642  43.987  1.00  0.00            
ATOM     43  N   GLN A   5     106.280  83.332  43.156  1.00  0.00            
ATOM     44  H   GLN A   5     106.410  84.342  43.106  1.00  0.00            
ATOM     45  CA  GLN A   5     107.190  82.462  42.386  1.00  0.00            
ATOM     46  HA  GLN A   5     106.610  81.962  41.616  1.00  0.00            
ATOM     47  CB  GLN A   5     108.300  83.272  41.686  1.00  0.00            
ATOM     48  HB1 GLN A   5     109.010  82.562  41.266  1.00  0.00            
ATOM     49  HB2 GLN A   5     108.840  83.892  42.416  1.00  0.00            
ATOM     50  CG  GLN A   5     107.810  84.162  40.546  1.00  0.00            
ATOM     51  HG1 GLN A   5     107.400  85.092  40.936  1.00  0.00            
ATOM     52  HG2 GLN A   5     107.010  83.642  40.026  1.00  0.00            
ATOM     53  CD  GLN A   5     108.920  84.492  39.536  1.00  0.00            
ATOM     54  OE1 GLN A   5     110.110  84.471  39.816  1.00  0.00            
ATOM     55  NE2 GLN A   5     108.550  84.742  38.296  1.00  0.00            
ATOM     56 1HE2 GLN A   5     107.590  84.592  38.036  1.00  0.00            
ATOM     57 2HE2 GLN A   5     109.280  84.852  37.606  1.00  0.00            
ATOM     58  C   GLN A   5     107.890  81.382  43.226  1.00  0.00            
ATOM     59  O   GLN A   5     108.470  81.682  44.276  1.00  0.00            
ATOM     60  N   TYR A   6     107.929  80.142  42.706  1.00  0.00            
ATOM     61  H   TYR A   6     107.409  79.962  41.856  1.00  0.00            
ATOM     62  CA  TYR A   6     108.699  79.032  43.286  1.00  0.00            
ATOM     63  HA  TYR A   6     108.339  78.892  44.306  1.00  0.00            
ATOM     64  CB  TYR A   6     108.439  77.732  42.516  1.00  0.00            
ATOM     65  HB1 TYR A   6     109.009  77.732  41.576  1.00  0.00            
ATOM     66  HB2 TYR A   6     107.389  77.672  42.246  1.00  0.00            
ATOM     67  CG  TYR A   6     108.789  76.492  43.326  1.00  0.00            
ATOM     68  CD1 TYR A   6     107.889  76.042  44.316  1.00  0.00            
ATOM     69  HD1 TYR A   6     106.939  76.532  44.446  1.00  0.00            
ATOM     70  CE1 TYR A   6     108.239  74.962  45.146  1.00  0.00            
ATOM     71  HE1 TYR A   6     107.569  74.622  45.916  1.00  0.00            
ATOM     72  CZ  TYR A   6     109.498  74.341  45.006  1.00  0.00            
ATOM     73  OH  TYR A   6     109.858  73.341  45.856  1.00  0.00            
ATOM     74  HH  TYR A   6     110.808  73.121  45.736  1.00  0.00            
ATOM     75  CE2 TYR A   6     110.388  74.781  43.996  1.00  0.00            
ATOM     76  HE2 TYR A   6     111.348  74.311  43.886  1.00  0.00            
ATOM     77  CD2 TYR A   6     110.019  75.841  43.146  1.00  0.00            
ATOM     78  HD2 TYR A   6     110.709  76.181  42.386  1.00  0.00            
ATOM     79  C   TYR A   6     110.199  79.321  43.346  1.00  0.00            
ATOM     80  O   TYR A   6     110.689  80.211  42.636  1.00  0.00            
ATOM     81  N   SER A   7     110.939  78.591  44.186  1.00  0.00            
ATOM     82  H   SER A   7     110.489  77.821  44.646  1.00  0.00            
ATOM     83  CA  SER A   7     112.349  78.831  44.486  1.00  0.00            
ATOM     84  HA  SER A   7     112.759  79.581  43.816  1.00  0.00            
ATOM     85  CB  SER A   7     112.439  79.381  45.916  1.00  0.00            
ATOM     86  HB1 SER A   7     111.969  78.671  46.596  1.00  0.00            
ATOM     87  HB2 SER A   7     111.909  80.331  45.966  1.00  0.00            
ATOM     88  OG  SER A   7     113.779  79.561  46.306  1.00  0.00            
ATOM     89  HG  SER A   7     114.049  78.771  46.816  1.00  0.00            
ATOM     90  C   SER A   7     113.199  77.571  44.366  1.00  0.00            
ATOM     91  O   SER A   7     112.939  76.581  45.046  1.00  0.00            
ATOM     92  N   SER A   8     114.279  77.621  43.566  1.00  0.00            
ATOM     93  H   SER A   8     114.429  78.441  42.986  1.00  0.00            
ATOM     94  CA  SER A   8     115.299  76.560  43.526  1.00  0.00            
ATOM     95  HA  SER A   8     114.789  75.601  43.456  1.00  0.00            
ATOM     96  CB  SER A   8     116.159  76.720  42.276  1.00  0.00            
ATOM     97  HB1 SER A   8     115.519  76.730  41.396  1.00  0.00            
ATOM     98  HB2 SER A   8     116.849  75.870  42.206  1.00  0.00            
ATOM     99  OG  SER A   8     116.899  77.910  42.346  1.00  0.00            
ATOM    100  HG  SER A   8     117.489  77.980  41.576  1.00  0.00            
ATOM    101  C   SER A   8     116.179  76.520  44.786  1.00  0.00            
ATOM    102  O   SER A   8     116.629  75.440  45.186  1.00  0.00            
ATOM    103  N   ALA A   9     116.369  77.660  45.466  1.00  0.00            
ATOM    104  H   ALA A   9     116.009  78.510  45.056  1.00  0.00            
ATOM    105  CA  ALA A   9     116.879  77.720  46.826  1.00  0.00            
ATOM    106  HA  ALA A   9     117.809  77.150  46.876  1.00  0.00            
ATOM    107  CB  ALA A   9     117.219  79.170  47.166  1.00  0.00            
ATOM    108  HB1 ALA A   9     117.569  79.240  48.196  1.00  0.00            
ATOM    109  HB2 ALA A   9     118.009  79.530  46.496  1.00  0.00            
ATOM    110  HB3 ALA A   9     116.339  79.810  47.056  1.00  0.00            
ATOM    111  C   ALA A   9     115.829  77.120  47.786  1.00  0.00            
ATOM    112  O   ALA A   9     114.669  77.541  47.736  1.00  0.00            
ATOM    113  N   PRO A  10     116.179  76.110  48.616  1.00  0.00            
ATOM    114  CD  PRO A  10     117.529  75.630  48.886  1.00  0.00            
ATOM    115  HD1 PRO A  10     118.139  76.400  49.356  1.00  0.00            
ATOM    116  HD2 PRO A  10     117.999  75.290  47.966  1.00  0.00            
ATOM    117  CG  PRO A  10     117.369  74.430  49.826  1.00  0.00            
ATOM    118  HG1 PRO A  10     117.379  74.760  50.866  1.00  0.00            
ATOM    119  HG2 PRO A  10     118.138  73.690  49.656  1.00  0.00            
ATOM    120  CB  PRO A  10     115.978  73.900  49.486  1.00  0.00            
ATOM    121  HB1 PRO A  10     115.538  73.360  50.316  1.00  0.00            
ATOM    122  HB2 PRO A  10     116.038  73.260  48.606  1.00  0.00            
ATOM    123  CA  PRO A  10     115.189  75.170  49.126  1.00  0.00            
ATOM    124  HA  PRO A  10     114.499  74.921  48.326  1.00  0.00            
ATOM    125  C   PRO A  10     114.339  75.711  50.286  1.00  0.00            
ATOM    126  O   PRO A  10     114.679  76.681  50.966  1.00  0.00            
ATOM    127  N   LEU A  11     113.209  75.031  50.516  1.00  0.00            
ATOM    128  H   LEU A  11     113.009  74.261  49.886  1.00  0.00            
ATOM    129  CA  LEU A  11     112.149  75.391  51.456  1.00  0.00            
ATOM    130  HA  LEU A  11     112.039  76.471  51.456  1.00  0.00            
ATOM    131  CB  LEU A  11     110.859  74.741  50.926  1.00  0.00            
ATOM    132  HB1 LEU A  11     110.998  73.661  50.926  1.00  0.00            
ATOM    133  HB2 LEU A  11     110.709  75.061  49.896  1.00  0.00            
ATOM    134  CG  LEU A  11     109.589  75.061  51.716  1.00  0.00            
ATOM    135  HG  LEU A  11     109.709  74.771  52.766  1.00  0.00            
ATOM    136  CD1 LEU A  11     109.239  76.541  51.636  1.00  0.00            
ATOM    137 1HD1 LEU A  11     108.229  76.682  52.006  1.00  0.00            
ATOM    138 2HD1 LEU A  11     109.919  77.121  52.256  1.00  0.00            
ATOM    139 3HD1 LEU A  11     109.289  76.881  50.606  1.00  0.00            
ATOM    140  CD2 LEU A  11     108.429  74.272  51.116  1.00  0.00            
ATOM    141 1HD2 LEU A  11     107.529  74.412  51.706  1.00  0.00            
ATOM    142 2HD2 LEU A  11     108.249  74.582  50.096  1.00  0.00            
ATOM    143 3HD2 LEU A  11     108.688  73.212  51.116  1.00  0.00            
ATOM    144  C   LEU A  11     112.479  74.941  52.896  1.00  0.00            
ATOM    145  O   LEU A  11     112.849  73.781  53.116  1.00  0.00            
ATOM    146  N   ARG A  12     112.289  75.831  53.866  1.00  0.00            
ATOM    147  H   ARG A  12     111.969  76.761  53.596  1.00  0.00            
ATOM    148  CA  ARG A  12     112.579  75.641  55.296  1.00  0.00            
ATOM    149  HA  ARG A  12     112.709  74.581  55.506  1.00  0.00            
ATOM    150  CB  ARG A  12     113.859  76.431  55.666  1.00  0.00            
ATOM    151  HB1 ARG A  12     113.639  77.141  56.466  1.00  0.00            
ATOM    152  HB2 ARG A  12     114.209  77.011  54.826  1.00  0.00            
ATOM    153  CG  ARG A  12     114.999  75.540  56.176  1.00  0.00            
ATOM    154  HG1 ARG A  12     114.599  74.861  56.926  1.00  0.00            
ATOM    155  HG2 ARG A  12     115.759  76.160  56.646  1.00  0.00            
ATOM    156  CD  ARG A  12     115.679  74.740  55.056  1.00  0.00            
ATOM    157  HD1 ARG A  12     116.469  75.330  54.606  1.00  0.00            
ATOM    158  HD2 ARG A  12     114.939  74.530  54.276  1.00  0.00            
ATOM    159  NE  ARG A  12     116.189  73.460  55.566  1.00  0.00            
ATOM    160  HE  ARG A  12     115.618  72.640  55.386  1.00  0.00            
ATOM    161  CZ  ARG A  12     117.199  73.290  56.396  1.00  0.00            
ATOM    162  NH1 ARG A  12     118.059  74.220  56.676  1.00  0.00            
ATOM    163 1HH1 ARG A  12     118.019  75.120  56.246  1.00  0.00            
ATOM    164 2HH1 ARG A  12     118.759  74.000  57.376  1.00  0.00            
ATOM    165  NH2 ARG A  12     117.358  72.160  57.006  1.00  0.00            
ATOM    166 1HH2 ARG A  12     116.688  71.410  56.946  1.00  0.00            
ATOM    167 2HH2 ARG A  12     118.058  72.140  57.746  1.00  0.00            
ATOM    168  C   ARG A  12     111.439  76.151  56.186  1.00  0.00            
ATOM    169  O   ARG A  12     110.739  77.101  55.826  1.00  0.00            
ATOM    170  N   THR A  13     111.359  75.611  57.396  1.00  0.00            
ATOM    171  H   THR A  13     111.879  74.771  57.576  1.00  0.00            
ATOM    172  CA  THR A  13     110.819  76.321  58.566  1.00  0.00            
ATOM    173  HA  THR A  13     110.039  77.001  58.216  1.00  0.00            
ATOM    174  CB  THR A  13     110.179  75.361  59.586  1.00  0.00            
ATOM    175  HB  THR A  13     110.099  75.851  60.556  1.00  0.00            
ATOM    176  CG2 THR A  13     108.789  74.922  59.156  1.00  0.00            
ATOM    177 1HG2 THR A  13     108.389  74.202  59.886  1.00  0.00            
ATOM    178 2HG2 THR A  13     108.129  75.782  59.136  1.00  0.00            
ATOM    179 3HG2 THR A  13     108.809  74.462  58.166  1.00  0.00            
ATOM    180  OG1 THR A  13     110.969  74.191  59.726  1.00  0.00            
ATOM    181  HG1 THR A  13     110.529  73.621  60.386  1.00  0.00            
ATOM    182  C   THR A  13     111.899  77.161  59.256  1.00  0.00            
ATOM    183  O   THR A  13     113.059  76.741  59.316  1.00  0.00            
ATOM    184  N   VAL A  14     111.530  78.311  59.816  1.00  0.00            
ATOM    185  H   VAL A  14     110.550  78.561  59.756  1.00  0.00            
ATOM    186  CA  VAL A  14     112.360  79.051  60.786  1.00  0.00            
ATOM    187  HA  VAL A  14     113.370  79.151  60.406  1.00  0.00            
ATOM    188  CB  VAL A  14     111.800  80.471  61.056  1.00  0.00            
ATOM    189  HB  VAL A  14     110.790  80.381  61.446  1.00  0.00            
ATOM    190  CG1 VAL A  14     112.650  81.241  62.066  1.00  0.00            
ATOM    191 1HG1 VAL A  14     112.260  82.261  62.176  1.00  0.00            
ATOM    192 2HG1 VAL A  14     112.610  80.771  63.046  1.00  0.00            
ATOM    193 3HG1 VAL A  14     113.690  81.291  61.736  1.00  0.00            
ATOM    194  CG2 VAL A  14     111.750  81.291  59.756  1.00  0.00            
ATOM    195 1HG2 VAL A  14     111.360  82.281  59.966  1.00  0.00            
ATOM    196 2HG2 VAL A  14     112.750  81.381  59.336  1.00  0.00            
ATOM    197 3HG2 VAL A  14     111.090  80.811  59.036  1.00  0.00            
ATOM    198  C   VAL A  14     112.400  78.251  62.096  1.00  0.00            
ATOM    199  O   VAL A  14     111.370  77.701  62.496  1.00  0.00            
ATOM    200  N   LYS A  15     113.570  78.151  62.746  1.00  0.00            
ATOM    201  H   LYS A  15     114.370  78.671  62.396  1.00  0.00            
ATOM    202  CA  LYS A  15     113.760  77.291  63.916  1.00  0.00            
ATOM    203  HA  LYS A  15     112.869  76.681  64.086  1.00  0.00            
ATOM    204  CB  LYS A  15     114.949  76.340  63.686  1.00  0.00            
ATOM    205  HB1 LYS A  15     115.019  75.690  64.546  1.00  0.00            
ATOM    206  HB2 LYS A  15     115.869  76.920  63.646  1.00  0.00            
ATOM    207  CG  LYS A  15     114.889  75.460  62.436  1.00  0.00            
ATOM    208  HG1 LYS A  15     115.689  74.740  62.536  1.00  0.00            
ATOM    209  HG2 LYS A  15     115.079  76.100  61.576  1.00  0.00            
ATOM    210  CD  LYS A  15     113.589  74.681  62.196  1.00  0.00            
ATOM    211  HD1 LYS A  15     112.789  75.371  61.916  1.00  0.00            
ATOM    212  HD2 LYS A  15     113.309  74.161  63.106  1.00  0.00            
ATOM    213  CE  LYS A  15     113.789  73.641  61.076  1.00  0.00            
ATOM    214  HE1 LYS A  15     112.839  73.141  60.916  1.00  0.00            
ATOM    215  HE2 LYS A  15     114.509  72.891  61.416  1.00  0.00            
ATOM    216  NZ  LYS A  15     114.259  74.251  59.806  1.00  0.00            
ATOM    217  HZ1 LYS A  15     114.179  73.581  59.046  1.00  0.00            
ATOM    218  HZ2 LYS A  15     113.689  75.061  59.576  1.00  0.00            
ATOM    219  HZ3 LYS A  15     115.219  74.560  59.856  1.00  0.00            
ATOM    220  C   LYS A  15     113.990  78.031  65.226  1.00  0.00            
ATOM    221  O   LYS A  15     113.560  77.541  66.266  1.00  0.00            
ATOM    222  N   GLU A  16     114.690  79.160  65.176  1.00  0.00            
ATOM    223  H   GLU A  16     115.020  79.490  64.276  1.00  0.00            
ATOM    224  CA  GLU A  16     115.150  79.910  66.356  1.00  0.00            
ATOM    225  HA  GLU A  16     114.470  79.740  67.196  1.00  0.00            
ATOM    226  CB  GLU A  16     116.570  79.470  66.766  1.00  0.00            
ATOM    227  HB1 GLU A  16     116.830  80.010  67.676  1.00  0.00            
ATOM    228  HB2 GLU A  16     117.270  79.760  65.976  1.00  0.00            
ATOM    229  CG  GLU A  16     116.710  77.960  67.026  1.00  0.00            
ATOM    230  HG1 GLU A  16     116.490  77.430  66.096  1.00  0.00            
ATOM    231  HG2 GLU A  16     115.980  77.660  67.776  1.00  0.00            
ATOM    232  CD  GLU A  16     118.110  77.520  67.476  1.00  0.00            
ATOM    233  OE1 GLU A  16     119.030  78.350  67.626  1.00  0.00            
ATOM    234  OE2 GLU A  16     118.299  76.300  67.706  1.00  0.00            
ATOM    235  C   GLU A  16     115.160  81.420  66.056  1.00  0.00            
ATOM    236  O   GLU A  16     115.260  81.820  64.896  1.00  0.00            
ATOM    237  N   VAL A  17     115.060  82.260  67.096  1.00  0.00            
ATOM    238  H   VAL A  17     114.970  81.870  68.026  1.00  0.00            
ATOM    239  CA  VAL A  17     115.111  83.730  66.946  1.00  0.00            
ATOM    240  HA  VAL A  17     115.491  83.970  65.956  1.00  0.00            
ATOM    241  CB  VAL A  17     113.701  84.361  67.056  1.00  0.00            
ATOM    242  HB  VAL A  17     113.321  84.251  68.066  1.00  0.00            
ATOM    243  CG1 VAL A  17     113.771  85.871  66.726  1.00  0.00            
ATOM    244 1HG1 VAL A  17     112.771  86.301  66.786  1.00  0.00            
ATOM    245 2HG1 VAL A  17     114.391  86.380  67.456  1.00  0.00            
ATOM    246 3HG1 VAL A  17     114.171  86.021  65.726  1.00  0.00            
ATOM    247  CG2 VAL A  17     112.691  83.721  66.086  1.00  0.00            
ATOM    248 1HG2 VAL A  17     111.751  84.261  66.116  1.00  0.00            
ATOM    249 2HG2 VAL A  17     113.091  83.721  65.076  1.00  0.00            
ATOM    250 3HG2 VAL A  17     112.501  82.691  66.396  1.00  0.00            
ATOM    251  C   VAL A  17     116.051  84.350  67.976  1.00  0.00            
ATOM    252  O   VAL A  17     115.721  84.390  69.156  1.00  0.00            
ATOM    253  N   GLN A  18     117.181  84.900  67.526  1.00  0.00            
ATOM    254  H   GLN A  18     117.401  84.800  66.546  1.00  0.00            
ATOM    255  CA  GLN A  18     118.051  85.760  68.346  1.00  0.00            
ATOM    256  HA  GLN A  18     118.031  85.410  69.376  1.00  0.00            
ATOM    257  CB  GLN A  18     119.511  85.720  67.836  1.00  0.00            
ATOM    258  HB1 GLN A  18     119.851  86.730  67.576  1.00  0.00            
ATOM    259  HB2 GLN A  18     119.571  85.130  66.926  1.00  0.00            
ATOM    260  CG  GLN A  18     120.481  85.139  68.856  1.00  0.00            
ATOM    261  HG1 GLN A  18     121.471  85.039  68.406  1.00  0.00            
ATOM    262  HG2 GLN A  18     120.141  84.139  69.116  1.00  0.00            
ATOM    263  CD  GLN A  18     120.631  85.959  70.146  1.00  0.00            
ATOM    264  OE1 GLN A  18     120.291  87.119  70.216  1.00  0.00            
ATOM    265  NE2 GLN A  18     121.151  85.359  71.196  1.00  0.00            
ATOM    266 1HE2 GLN A  18     121.461  84.399  71.116  1.00  0.00            
ATOM    267 2HE2 GLN A  18     121.151  85.869  72.066  1.00  0.00            
ATOM    268  C   GLN A  18     117.531  87.190  68.316  1.00  0.00            
ATOM    269  O   GLN A  18     117.351  87.760  67.246  1.00  0.00            
ATOM    270  N   PHE A  19     117.312  87.810  69.476  1.00  0.00            
ATOM    271  H   PHE A  19     117.511  87.310  70.346  1.00  0.00            
ATOM    272  CA  PHE A  19     116.822  89.180  69.576  1.00  0.00            
ATOM    273  HA  PHE A  19     116.262  89.430  68.666  1.00  0.00            
ATOM    274  CB  PHE A  19     115.832  89.270  70.736  1.00  0.00            
ATOM    275  HB1 PHE A  19     115.642  90.310  70.976  1.00  0.00            
ATOM    276  HB2 PHE A  19     116.262  88.810  71.626  1.00  0.00            
ATOM    277  CG  PHE A  19     114.512  88.610  70.386  1.00  0.00            
ATOM    278  CD1 PHE A  19     114.181  87.350  70.906  1.00  0.00            
ATOM    279  HD1 PHE A  19     114.861  86.850  71.576  1.00  0.00            
ATOM    280  CE1 PHE A  19     112.981  86.731  70.526  1.00  0.00            
ATOM    281  HE1 PHE A  19     112.731  85.761  70.926  1.00  0.00            
ATOM    282  CZ  PHE A  19     112.101  87.361  69.636  1.00  0.00            
ATOM    283  HZ  PHE A  19     111.181  86.881  69.346  1.00  0.00            
ATOM    284  CE2 PHE A  19     112.432  88.621  69.096  1.00  0.00            
ATOM    285  HE2 PHE A  19     111.772  89.101  68.396  1.00  0.00            
ATOM    286  CD2 PHE A  19     113.642  89.241  69.466  1.00  0.00            
ATOM    287  HD2 PHE A  19     113.902  90.191  69.036  1.00  0.00            
ATOM    288  C   PHE A  19     117.972  90.180  69.626  1.00  0.00            
ATOM    289  O   PHE A  19     118.202  90.840  70.636  1.00  0.00            
ATOM    290  N   GLY A  20     118.762  90.250  68.556  1.00  0.00            
ATOM    291  H   GLY A  20     118.472  89.740  67.726  1.00  0.00            
ATOM    292  CA  GLY A  20     119.942  91.110  68.456  1.00  0.00            
ATOM    293  HA1 GLY A  20     120.572  90.749  67.646  1.00  0.00            
ATOM    294  HA2 GLY A  20     120.522  91.059  69.376  1.00  0.00            
ATOM    295  C   GLY A  20     119.612  92.580  68.176  1.00  0.00            
ATOM    296  O   GLY A  20     118.532  92.890  67.666  1.00  0.00            
ATOM    297  N   LEU A  21     120.572  93.479  68.376  1.00  0.00            
ATOM    298  H   LEU A  21     121.482  93.119  68.646  1.00  0.00            
ATOM    299  CA  LEU A  21     120.533  94.829  67.796  1.00  0.00            
ATOM    300  HA  LEU A  21     119.503  95.130  67.616  1.00  0.00            
ATOM    301  CB  LEU A  21     121.163  95.859  68.746  1.00  0.00            
ATOM    302  HB1 LEU A  21     121.323  96.779  68.176  1.00  0.00            
ATOM    303  HB2 LEU A  21     122.153  95.509  69.026  1.00  0.00            
ATOM    304  CG  LEU A  21     120.383  96.229  70.026  1.00  0.00            
ATOM    305  HG  LEU A  21     120.663  95.529  70.816  1.00  0.00            
ATOM    306  CD1 LEU A  21     120.793  97.649  70.446  1.00  0.00            
ATOM    307 1HD1 LEU A  21     120.313  97.919  71.386  1.00  0.00            
ATOM    308 2HD1 LEU A  21     121.873  97.729  70.566  1.00  0.00            
ATOM    309 3HD1 LEU A  21     120.473  98.369  69.686  1.00  0.00            
ATOM    310  CD2 LEU A  21     118.853  96.210  69.906  1.00  0.00            
ATOM    311 1HD2 LEU A  21     118.413  96.510  70.856  1.00  0.00            
ATOM    312 2HD2 LEU A  21     118.523  96.890  69.126  1.00  0.00            
ATOM    313 3HD2 LEU A  21     118.513  95.200  69.686  1.00  0.00            
ATOM    314  C   LEU A  21     121.243  94.849  66.436  1.00  0.00            
ATOM    315  O   LEU A  21     122.132  94.049  66.186  1.00  0.00            
ATOM    316  N   PHE A  22     120.883  95.789  65.576  1.00  0.00            
ATOM    317  H   PHE A  22     120.143  96.430  65.866  1.00  0.00            
ATOM    318  CA  PHE A  22     121.673  96.149  64.396  1.00  0.00            
ATOM    319  HA  PHE A  22     121.813  95.269  63.776  1.00  0.00            
ATOM    320  CB  PHE A  22     120.923  97.249  63.616  1.00  0.00            
ATOM    321  HB1 PHE A  22     121.613  98.069  63.416  1.00  0.00            
ATOM    322  HB2 PHE A  22     120.143  97.670  64.246  1.00  0.00            
ATOM    323  CG  PHE A  22     120.303  96.880  62.276  1.00  0.00            
ATOM    324  CD1 PHE A  22     119.033  97.390  61.946  1.00  0.00            
ATOM    325  HD1 PHE A  22     118.473  97.960  62.666  1.00  0.00            
ATOM    326  CE1 PHE A  22     118.513  97.190  60.656  1.00  0.00            
ATOM    327  HE1 PHE A  22     117.553  97.620  60.406  1.00  0.00            
ATOM    328  CZ  PHE A  22     119.243  96.460  59.706  1.00  0.00            
ATOM    329  HZ  PHE A  22     118.823  96.320  58.716  1.00  0.00            
ATOM    330  CE2 PHE A  22     120.503  95.929  60.036  1.00  0.00            
ATOM    331  HE2 PHE A  22     121.072  95.379  59.306  1.00  0.00            
ATOM    332  CD2 PHE A  22     121.033  96.149  61.316  1.00  0.00            
ATOM    333  HD2 PHE A  22     122.023  95.789  61.556  1.00  0.00            
ATOM    334  C   PHE A  22     123.053  96.679  64.826  1.00  0.00            
ATOM    335  O   PHE A  22     123.113  97.659  65.566  1.00  0.00            
ATOM    336  N   SER A  23     124.143  96.129  64.296  1.00  0.00            
ATOM    337  H   SER A  23     124.063  95.269  63.756  1.00  0.00            
ATOM    338  CA  SER A  23     125.443  96.819  64.316  1.00  0.00            
ATOM    339  HA  SER A  23     125.623  97.129  65.346  1.00  0.00            
ATOM    340  CB  SER A  23     126.603  95.878  63.926  1.00  0.00            
ATOM    341  HB1 SER A  23     126.193  94.928  63.596  1.00  0.00            
ATOM    342  HB2 SER A  23     127.203  95.688  64.806  1.00  0.00            
ATOM    343  OG  SER A  23     127.433  96.418  62.906  1.00  0.00            
ATOM    344  HG  SER A  23     128.093  95.738  62.626  1.00  0.00            
ATOM    345  C   SER A  23     125.393  98.089  63.446  1.00  0.00            
ATOM    346  O   SER A  23     124.713  98.099  62.416  1.00  0.00            
ATOM    347  N   PRO A  24     126.133  99.169  63.796  1.00  0.00            
ATOM    348  CD  PRO A  24     127.003  99.288  64.956  1.00  0.00            
ATOM    349  HD1 PRO A  24     127.663  98.418  65.056  1.00  0.00            
ATOM    350  HD2 PRO A  24     126.403  99.418  65.856  1.00  0.00            
ATOM    351  CG  PRO A  24     127.834 100.548  64.716  1.00  0.00            
ATOM    352  HG1 PRO A  24     128.723 100.288  64.136  1.00  0.00            
ATOM    353  HG2 PRO A  24     128.114 101.038  65.646  1.00  0.00            
ATOM    354  CB  PRO A  24     126.904 101.418  63.866  1.00  0.00            
ATOM    355  HB1 PRO A  24     127.444 102.138  63.266  1.00  0.00            
ATOM    356  HB2 PRO A  24     126.194 101.918  64.526  1.00  0.00            
ATOM    357  CA  PRO A  24     126.153 100.398  63.006  1.00  0.00            
ATOM    358  HA  PRO A  24     125.124 100.739  62.856  1.00  0.00            
ATOM    359  C   PRO A  24     126.803 100.208  61.626  1.00  0.00            
ATOM    360  O   PRO A  24     126.573 101.008  60.716  1.00  0.00            
ATOM    361  N   GLU A  25     127.573  99.128  61.436  1.00  0.00            
ATOM    362  H   GLU A  25     127.713  98.508  62.226  1.00  0.00            
ATOM    363  CA  GLU A  25     128.093  98.698  60.136  1.00  0.00            
ATOM    364  HA  GLU A  25     128.223  99.578  59.506  1.00  0.00            
ATOM    365  CB  GLU A  25     129.463  98.038  60.316  1.00  0.00            
ATOM    366  HB1 GLU A  25     129.353  96.968  60.456  1.00  0.00            
ATOM    367  HB2 GLU A  25     129.913  98.448  61.226  1.00  0.00            
ATOM    368  CG  GLU A  25     130.443  98.318  59.176  1.00  0.00            
ATOM    369  HG1 GLU A  25     131.443  97.998  59.506  1.00  0.00            
ATOM    370  HG2 GLU A  25     130.483  99.398  59.026  1.00  0.00            
ATOM    371  CD  GLU A  25     130.143  97.628  57.846  1.00  0.00            
ATOM    372  OE1 GLU A  25     130.243  98.318  56.806  1.00  0.00            
ATOM    373  OE2 GLU A  25     129.953  96.388  57.826  1.00  0.00            
ATOM    374  C   GLU A  25     127.113  97.758  59.426  1.00  0.00            
ATOM    375  O   GLU A  25     126.963  97.858  58.216  1.00  0.00            
ATOM    376  N   GLU A  26     126.373  96.898  60.146  1.00  0.00            
ATOM    377  H   GLU A  26     126.503  96.868  61.156  1.00  0.00            
ATOM    378  CA  GLU A  26     125.353  96.049  59.536  1.00  0.00            
ATOM    379  HA  GLU A  26     125.822  95.439  58.766  1.00  0.00            
ATOM    380  CB  GLU A  26     124.692  95.119  60.556  1.00  0.00            
ATOM    381  HB1 GLU A  26     123.782  94.709  60.116  1.00  0.00            
ATOM    382  HB2 GLU A  26     124.413  95.689  61.436  1.00  0.00            
ATOM    383  CG  GLU A  26     125.582  93.939  60.956  1.00  0.00            
ATOM    384  HG1 GLU A  26     126.462  94.298  61.476  1.00  0.00            
ATOM    385  HG2 GLU A  26     125.902  93.419  60.056  1.00  0.00            
ATOM    386  CD  GLU A  26     124.792  92.979  61.856  1.00  0.00            
ATOM    387  OE1 GLU A  26     124.232  93.419  62.876  1.00  0.00            
ATOM    388  OE2 GLU A  26     124.642  91.789  61.486  1.00  0.00            
ATOM    389  C   GLU A  26     124.263  96.869  58.826  1.00  0.00            
ATOM    390  O   GLU A  26     123.863  96.509  57.726  1.00  0.00            
ATOM    391  N   VAL A  27     123.843  98.009  59.396  1.00  0.00            
ATOM    392  H   VAL A  27     124.183  98.229  60.326  1.00  0.00            
ATOM    393  CA  VAL A  27     122.913  98.959  58.736  1.00  0.00            
ATOM    394  HA  VAL A  27     122.003  98.419  58.486  1.00  0.00            
ATOM    395  CB  VAL A  27     122.553 100.109  59.686  1.00  0.00            
ATOM    396  HB  VAL A  27     123.463 100.609  60.006  1.00  0.00            
ATOM    397  CG1 VAL A  27     121.623 101.129  59.016  1.00  0.00            
ATOM    398 1HG1 VAL A  27     121.254 101.849  59.756  1.00  0.00            
ATOM    399 2HG1 VAL A  27     122.184 101.689  58.266  1.00  0.00            
ATOM    400 3HG1 VAL A  27     120.783 100.629  58.536  1.00  0.00            
ATOM    401  CG2 VAL A  27     121.823  99.609  60.936  1.00  0.00            
ATOM    402 1HG2 VAL A  27     121.583 100.439  61.596  1.00  0.00            
ATOM    403 2HG2 VAL A  27     120.903  99.099  60.646  1.00  0.00            
ATOM    404 3HG2 VAL A  27     122.463  98.909  61.476  1.00  0.00            
ATOM    405  C   VAL A  27     123.503  99.519  57.426  1.00  0.00            
ATOM    406  O   VAL A  27     122.763  99.789  56.466  1.00  0.00            
ATOM    407  N   ARG A  28     124.823  99.679  57.346  1.00  0.00            
ATOM    408  H   ARG A  28     125.383  99.349  58.126  1.00  0.00            
ATOM    409  CA  ARG A  28     125.543 100.169  56.156  1.00  0.00            
ATOM    410  HA  ARG A  28     124.933 100.929  55.656  1.00  0.00            
ATOM    411  CB  ARG A  28     126.853 100.828  56.616  1.00  0.00            
ATOM    412  HB1 ARG A  28     127.453 101.098  55.746  1.00  0.00            
ATOM    413  HB2 ARG A  28     127.443 100.138  57.216  1.00  0.00            
ATOM    414  CG  ARG A  28     126.564 102.108  57.416  1.00  0.00            
ATOM    415  HG1 ARG A  28     125.884 101.899  58.236  1.00  0.00            
ATOM    416  HG2 ARG A  28     126.094 102.819  56.736  1.00  0.00            
ATOM    417  CD  ARG A  28     127.824 102.758  57.996  1.00  0.00            
ATOM    418  HD1 ARG A  28     128.594 102.808  57.216  1.00  0.00            
ATOM    419  HD2 ARG A  28     128.214 102.148  58.816  1.00  0.00            
ATOM    420  NE  ARG A  28     127.534 104.128  58.456  1.00  0.00            
ATOM    421  HE  ARG A  28     127.544 104.868  57.756  1.00  0.00            
ATOM    422  CZ  ARG A  28     127.204 104.558  59.656  1.00  0.00            
ATOM    423  NH1 ARG A  28     127.084 103.788  60.696  1.00  0.00            
ATOM    424 1HH1 ARG A  28     127.184 102.788  60.606  1.00  0.00            
ATOM    425 2HH1 ARG A  28     126.854 104.218  61.586  1.00  0.00            
ATOM    426  NH2 ARG A  28     126.954 105.818  59.806  1.00  0.00            
ATOM    427 1HH2 ARG A  28     127.094 106.418  58.996  1.00  0.00            
ATOM    428 2HH2 ARG A  28     126.644 106.208  60.686  1.00  0.00            
ATOM    429  C   ARG A  28     125.743  99.059  55.116  1.00  0.00            
ATOM    430  O   ARG A  28     125.513  99.259  53.926  1.00  0.00            
ATOM    431  N   ALA A  29     126.063  97.849  55.566  1.00  0.00            
ATOM    432  H   ALA A  29     126.303  97.769  56.556  1.00  0.00            
ATOM    433  CA  ALA A  29     126.243  96.659  54.736  1.00  0.00            
ATOM    434  HA  ALA A  29     126.833  96.938  53.866  1.00  0.00            
ATOM    435  CB  ALA A  29     127.052  95.648  55.556  1.00  0.00            
ATOM    436  HB1 ALA A  29     127.242  94.758  54.966  1.00  0.00            
ATOM    437  HB2 ALA A  29     128.002  96.088  55.846  1.00  0.00            
ATOM    438  HB3 ALA A  29     126.502  95.368  56.456  1.00  0.00            
ATOM    439  C   ALA A  29     124.912  96.069  54.226  1.00  0.00            
ATOM    440  O   ALA A  29     124.892  95.509  53.126  1.00  0.00            
ATOM    441  N   ILE A  30     123.792  96.199  54.946  1.00  0.00            
ATOM    442  H   ILE A  30     123.863  96.619  55.866  1.00  0.00            
ATOM    443  CA  ILE A  30     122.472  95.659  54.536  1.00  0.00            
ATOM    444  HA  ILE A  30     122.642  94.689  54.066  1.00  0.00            
ATOM    445  CB  ILE A  30     121.582  95.419  55.786  1.00  0.00            
ATOM    446  HB  ILE A  30     122.212  95.009  56.576  1.00  0.00            
ATOM    447  CG2 ILE A  30     120.973  96.739  56.306  1.00  0.00            
ATOM    448 1HG2 ILE A  30     120.593  96.599  57.316  1.00  0.00            
ATOM    449 2HG2 ILE A  30     121.733  97.509  56.346  1.00  0.00            
ATOM    450 3HG2 ILE A  30     120.153  97.060  55.666  1.00  0.00            
ATOM    451  CG1 ILE A  30     120.492  94.360  55.526  1.00  0.00            
ATOM    452 1HG1 ILE A  30     121.002  93.409  55.356  1.00  0.00            
ATOM    453 2HG1 ILE A  30     119.932  94.620  54.626  1.00  0.00            
ATOM    454  CD  ILE A  30     119.492  94.140  56.666  1.00  0.00            
ATOM    455  HD1 ILE A  30     118.852  93.290  56.426  1.00  0.00            
ATOM    456  HD2 ILE A  30     120.022  93.950  57.596  1.00  0.00            
ATOM    457  HD3 ILE A  30     118.852  95.020  56.776  1.00  0.00            
ATOM    458  C   ILE A  30     121.762  96.549  53.496  1.00  0.00            
ATOM    459  O   ILE A  30     121.052  96.029  52.626  1.00  0.00            
ATOM    460  N   SER A  31     121.933  97.869  53.556  1.00  0.00            
ATOM    461  H   SER A  31     122.593  98.239  54.236  1.00  0.00            
ATOM    462  CA  SER A  31     121.053  98.839  52.896  1.00  0.00            
ATOM    463  HA  SER A  31     120.043  98.440  52.946  1.00  0.00            
ATOM    464  CB  SER A  31     121.043 100.159  53.686  1.00  0.00            
ATOM    465  HB1 SER A  31     120.523 100.010  54.636  1.00  0.00            
ATOM    466  HB2 SER A  31     120.503 100.930  53.126  1.00  0.00            
ATOM    467  OG  SER A  31     122.353 100.629  53.956  1.00  0.00            
ATOM    468  HG  SER A  31     122.543 100.419  54.896  1.00  0.00            
ATOM    469  C   SER A  31     121.363  99.069  51.406  1.00  0.00            
ATOM    470  O   SER A  31     122.383  98.619  50.886  1.00  0.00            
ATOM    471  N   VAL A  32     120.443  99.720  50.686  1.00  0.00            
ATOM    472  H   VAL A  32     119.563  99.940  51.146  1.00  0.00            
ATOM    473  CA  VAL A  32     120.613 100.180  49.286  1.00  0.00            
ATOM    474  HA  VAL A  32     121.533  99.739  48.886  1.00  0.00            
ATOM    475  CB  VAL A  32     119.453  99.720  48.366  1.00  0.00            
ATOM    476  HB  VAL A  32     119.663 100.090  47.356  1.00  0.00            
ATOM    477  CG1 VAL A  32     119.373  98.190  48.266  1.00  0.00            
ATOM    478 1HG1 VAL A  32     118.643  97.920  47.506  1.00  0.00            
ATOM    479 2HG1 VAL A  32     120.343  97.790  47.976  1.00  0.00            
ATOM    480 3HG1 VAL A  32     119.043  97.780  49.216  1.00  0.00            
ATOM    481  CG2 VAL A  32     118.073 100.240  48.776  1.00  0.00            
ATOM    482 1HG2 VAL A  32     117.333  99.870  48.066  1.00  0.00            
ATOM    483 2HG2 VAL A  32     117.813  99.900  49.776  1.00  0.00            
ATOM    484 3HG2 VAL A  32     118.053 101.320  48.736  1.00  0.00            
ATOM    485  C   VAL A  32     120.783 101.700  49.146  1.00  0.00            
ATOM    486  O   VAL A  32     121.383 102.139  48.166  1.00  0.00            
ATOM    487  N   ALA A  33     120.273 102.480  50.116  1.00  0.00            
ATOM    488  H   ALA A  33     119.873 102.020  50.916  1.00  0.00            
ATOM    489  CA  ALA A  33     120.004 103.910  49.956  1.00  0.00            
ATOM    490  HA  ALA A  33     120.324 104.220  48.966  1.00  0.00            
ATOM    491  CB  ALA A  33     118.494 104.130  50.056  1.00  0.00            
ATOM    492  HB1 ALA A  33     118.254 105.160  49.826  1.00  0.00            
ATOM    493  HB2 ALA A  33     117.974 103.480  49.346  1.00  0.00            
ATOM    494  HB3 ALA A  33     118.134 103.910  51.056  1.00  0.00            
ATOM    495  C   ALA A  33     120.714 104.810  50.976  1.00  0.00            
ATOM    496  O   ALA A  33     120.884 104.439  52.136  1.00  0.00            
ATOM    497  N   LYS A  34     121.014 106.029  50.516  1.00  0.00            
ATOM    498  H   LYS A  34     120.804 106.210  49.546  1.00  0.00            
ATOM    499  CA  LYS A  34     121.414 107.219  51.296  1.00  0.00            
ATOM    500  HA  LYS A  34     121.164 107.079  52.346  1.00  0.00            
ATOM    501  CB  LYS A  34     122.924 107.469  51.156  1.00  0.00            
ATOM    502  HB1 LYS A  34     123.184 108.329  51.776  1.00  0.00            
ATOM    503  HB2 LYS A  34     123.144 107.739  50.126  1.00  0.00            
ATOM    504  CG  LYS A  34     123.824 106.279  51.556  1.00  0.00            
ATOM    505  HG1 LYS A  34     123.714 105.479  50.826  1.00  0.00            
ATOM    506  HG2 LYS A  34     123.544 105.909  52.536  1.00  0.00            
ATOM    507  CD  LYS A  34     125.294 106.739  51.556  1.00  0.00            
ATOM    508  HD1 LYS A  34     125.424 107.559  52.266  1.00  0.00            
ATOM    509  HD2 LYS A  34     125.524 107.129  50.566  1.00  0.00            
ATOM    510  CE  LYS A  34     126.324 105.639  51.866  1.00  0.00            
ATOM    511  HE1 LYS A  34     127.294 105.998  51.526  1.00  0.00            
ATOM    512  HE2 LYS A  34     126.074 104.739  51.306  1.00  0.00            
ATOM    513  NZ  LYS A  34     126.444 105.339  53.316  1.00  0.00            
ATOM    514  HZ1 LYS A  34     127.314 104.848  53.486  1.00  0.00            
ATOM    515  HZ2 LYS A  34     126.464 106.189  53.886  1.00  0.00            
ATOM    516  HZ3 LYS A  34     125.684 104.759  53.646  1.00  0.00            
ATOM    517  C   LYS A  34     120.604 108.420  50.756  1.00  0.00            
ATOM    518  O   LYS A  34     120.494 108.530  49.536  1.00  0.00            
ATOM    519  N   ILE A  35     119.985 109.230  51.616  1.00  0.00            
ATOM    520  H   ILE A  35     120.285 109.160  52.586  1.00  0.00            
ATOM    521  CA  ILE A  35     118.755 109.980  51.316  1.00  0.00            
ATOM    522  HA  ILE A  35     118.305 109.510  50.436  1.00  0.00            
ATOM    523  CB  ILE A  35     117.715 109.810  52.456  1.00  0.00            
ATOM    524  HB  ILE A  35     118.015 110.450  53.286  1.00  0.00            
ATOM    525  CG2 ILE A  35     116.335 110.300  51.986  1.00  0.00            
ATOM    526 1HG2 ILE A  35     115.595 110.120  52.766  1.00  0.00            
ATOM    527 2HG2 ILE A  35     116.345 111.370  51.776  1.00  0.00            
ATOM    528 3HG2 ILE A  35     116.025 109.770  51.076  1.00  0.00            
ATOM    529  CG1 ILE A  35     117.594 108.390  53.056  1.00  0.00            
ATOM    530 1HG1 ILE A  35     116.845 108.420  53.856  1.00  0.00            
ATOM    531 2HG1 ILE A  35     118.534 108.120  53.526  1.00  0.00            
ATOM    532  CD  ILE A  35     117.194 107.270  52.086  1.00  0.00            
ATOM    533  HD1 ILE A  35     117.104 106.330  52.646  1.00  0.00            
ATOM    534  HD2 ILE A  35     116.244 107.490  51.616  1.00  0.00            
ATOM    535  HD3 ILE A  35     117.964 107.150  51.336  1.00  0.00            
ATOM    536  C   ILE A  35     118.975 111.450  50.896  1.00  0.00            
ATOM    537  O   ILE A  35     119.145 111.740  49.716  1.00  0.00            
ATOM    538  N   ARG A  36     118.985 112.390  51.866  1.00  0.00            
ATOM    539  H   ARG A  36     118.965 112.030  52.806  1.00  0.00            
ATOM    540  CA  ARG A  36     118.855 113.870  51.746  1.00  0.00            
ATOM    541  HA  ARG A  36     119.085 114.290  52.726  1.00  0.00            
ATOM    542  CB  ARG A  36     119.875 114.470  50.756  1.00  0.00            
ATOM    543  HB1 ARG A  36     119.916 115.550  50.916  1.00  0.00            
ATOM    544  HB2 ARG A  36     119.495 114.310  49.756  1.00  0.00            
ATOM    545  CG  ARG A  36     121.305 113.929  50.826  1.00  0.00            
ATOM    546  HG1 ARG A  36     121.305 112.839  50.876  1.00  0.00            
ATOM    547  HG2 ARG A  36     121.825 114.319  51.696  1.00  0.00            
ATOM    548  CD  ARG A  36     122.045 114.359  49.556  1.00  0.00            
ATOM    549  HD1 ARG A  36     122.506 115.339  49.756  1.00  0.00            
ATOM    550  HD2 ARG A  36     121.355 114.479  48.726  1.00  0.00            
ATOM    551  NE  ARG A  36     123.095 113.409  49.166  1.00  0.00            
ATOM    552  HE  ARG A  36     124.045 113.659  49.376  1.00  0.00            
ATOM    553  CZ  ARG A  36     122.945 112.349  48.396  1.00  0.00            
ATOM    554  NH1 ARG A  36     121.785 111.819  48.106  1.00  0.00            
ATOM    555 1HH1 ARG A  36     120.965 112.109  48.626  1.00  0.00            
ATOM    556 2HH1 ARG A  36     121.725 111.029  47.476  1.00  0.00            
ATOM    557  NH2 ARG A  36     124.015 111.819  47.886  1.00  0.00            
ATOM    558 1HH2 ARG A  36     124.905 112.259  48.116  1.00  0.00            
ATOM    559 2HH2 ARG A  36     123.955 111.149  47.136  1.00  0.00            
ATOM    560  C   ARG A  36     117.465 114.420  51.386  1.00  0.00            
ATOM    561  O   ARG A  36     117.026 115.360  52.026  1.00  0.00            
ATOM    562  N   PHE A  37     116.815 113.890  50.336  1.00  0.00            
ATOM    563  H   PHE A  37     117.235 113.110  49.866  1.00  0.00            
ATOM    564  CA  PHE A  37     115.705 114.580  49.676  1.00  0.00            
ATOM    565  HA  PHE A  37     115.876 115.650  49.726  1.00  0.00            
ATOM    566  CB  PHE A  37     115.705 114.230  48.176  1.00  0.00            
ATOM    567  HB1 PHE A  37     114.785 114.591  47.726  1.00  0.00            
ATOM    568  HB2 PHE A  37     115.725 113.150  48.076  1.00  0.00            
ATOM    569  CG  PHE A  37     116.875 114.780  47.376  1.00  0.00            
ATOM    570  CD1 PHE A  37     118.075 114.060  47.286  1.00  0.00            
ATOM    571  HD1 PHE A  37     118.175 113.100  47.786  1.00  0.00            
ATOM    572  CE1 PHE A  37     119.155 114.580  46.556  1.00  0.00            
ATOM    573  HE1 PHE A  37     120.095 114.030  46.496  1.00  0.00            
ATOM    574  CZ  PHE A  37     119.026 115.800  45.886  1.00  0.00            
ATOM    575  HZ  PHE A  37     119.856 116.220  45.326  1.00  0.00            
ATOM    576  CE2 PHE A  37     117.806 116.500  45.936  1.00  0.00            
ATOM    577  HE2 PHE A  37     117.686 117.440  45.406  1.00  0.00            
ATOM    578  CD2 PHE A  37     116.736 116.000  46.696  1.00  0.00            
ATOM    579  HD2 PHE A  37     115.806 116.540  46.736  1.00  0.00            
ATOM    580  C   PHE A  37     114.315 114.281  50.286  1.00  0.00            
ATOM    581  O   PHE A  37     113.915 113.111  50.296  1.00  0.00            
ATOM    582  N   PRO A  38     113.536 115.291  50.736  1.00  0.00            
ATOM    583  CD  PRO A  38     113.996 116.621  51.126  1.00  0.00            
ATOM    584  HD1 PRO A  38     114.526 117.121  50.316  1.00  0.00            
ATOM    585  HD2 PRO A  38     114.646 116.531  51.996  1.00  0.00            
ATOM    586  CG  PRO A  38     112.746 117.401  51.496  1.00  0.00            
ATOM    587  HG1 PRO A  38     112.316 117.861  50.607  1.00  0.00            
ATOM    588  HG2 PRO A  38     112.966 118.161  52.256  1.00  0.00            
ATOM    589  CB  PRO A  38     111.826 116.311  52.027  1.00  0.00            
ATOM    590  HB1 PRO A  38     110.776 116.611  52.007  1.00  0.00            
ATOM    591  HB2 PRO A  38     112.116 116.041  53.046  1.00  0.00            
ATOM    592  CA  PRO A  38     112.126 115.131  51.086  1.00  0.00            
ATOM    593  HA  PRO A  38     111.975 114.201  51.626  1.00  0.00            
ATOM    594  C   PRO A  38     111.166 115.141  49.877  1.00  0.00            
ATOM    595  O   PRO A  38     110.065 114.601  49.977  1.00  0.00            
ATOM    596  N   GLU A  39     111.546 115.711  48.727  1.00  0.00            
ATOM    597  H   GLU A  39     112.456 116.161  48.666  1.00  0.00            
ATOM    598  CA  GLU A  39     110.796 115.511  47.467  1.00  0.00            
ATOM    599  HA  GLU A  39     109.736 115.511  47.717  1.00  0.00            
ATOM    600  CB  GLU A  39     110.996 116.631  46.437  1.00  0.00            
ATOM    601  HB1 GLU A  39     110.016 116.881  46.037  1.00  0.00            
ATOM    602  HB2 GLU A  39     111.566 116.261  45.587  1.00  0.00            
ATOM    603  CG  GLU A  39     111.666 117.931  46.897  1.00  0.00            
ATOM    604  HG1 GLU A  39     111.286 118.241  47.877  1.00  0.00            
ATOM    605  HG2 GLU A  39     111.406 118.731  46.187  1.00  0.00            
ATOM    606  CD  GLU A  39     113.186 117.791  46.926  1.00  0.00            
ATOM    607  OE1 GLU A  39     113.746 117.511  48.016  1.00  0.00            
ATOM    608  OE2 GLU A  39     113.826 117.991  45.866  1.00  0.00            
ATOM    609  C   GLU A  39     111.115 114.121  46.887  1.00  0.00            
ATOM    610  O   GLU A  39     112.245 113.641  47.016  1.00  0.00            
ATOM    611  N   THR A  40     110.135 113.421  46.307  1.00  0.00            
ATOM    612  H   THR A  40     109.235 113.862  46.147  1.00  0.00            
ATOM    613  CA  THR A  40     110.235 111.951  46.197  1.00  0.00            
ATOM    614  HA  THR A  40     111.265 111.681  46.376  1.00  0.00            
ATOM    615  CB  THR A  40     109.445 111.281  47.337  1.00  0.00            
ATOM    616  HB  THR A  40     109.275 112.031  48.117  1.00  0.00            
ATOM    617  CG2 THR A  40     108.105 110.672  46.957  1.00  0.00            
ATOM    618 1HG2 THR A  40     107.615 110.302  47.857  1.00  0.00            
ATOM    619 2HG2 THR A  40     107.475 111.422  46.487  1.00  0.00            
ATOM    620 3HG2 THR A  40     108.255 109.832  46.287  1.00  0.00            
ATOM    621  OG1 THR A  40     110.215 110.251  47.927  1.00  0.00            
ATOM    622  HG1 THR A  40     109.825 110.131  48.817  1.00  0.00            
ATOM    623  C   THR A  40     109.975 111.361  44.797  1.00  0.00            
ATOM    624  O   THR A  40     110.795 110.571  44.327  1.00  0.00            
ATOM    625  N   MET A  41     108.935 111.792  44.087  1.00  0.00            
ATOM    626  H   MET A  41     108.315 112.492  44.497  1.00  0.00            
ATOM    627  CA  MET A  41     108.805 111.562  42.627  1.00  0.00            
ATOM    628  HA  MET A  41     109.285 110.632  42.347  1.00  0.00            
ATOM    629  CB  MET A  41     107.335 111.472  42.217  1.00  0.00            
ATOM    630  HB1 MET A  41     107.265 111.372  41.137  1.00  0.00            
ATOM    631  HB2 MET A  41     106.825 112.382  42.507  1.00  0.00            
ATOM    632  CG  MET A  41     106.594 110.282  42.847  1.00  0.00            
ATOM    633  HG1 MET A  41     106.805 110.272  43.917  1.00  0.00            
ATOM    634  HG2 MET A  41     106.974 109.362  42.397  1.00  0.00            
ATOM    635  SD  MET A  41     104.804 110.332  42.657  1.00  0.00            
ATOM    636  CE  MET A  41     104.425 111.652  43.857  1.00  0.00            
ATOM    637  HE1 MET A  41     103.345 111.723  43.997  1.00  0.00            
ATOM    638  HE2 MET A  41     104.875 111.412  44.827  1.00  0.00            
ATOM    639  HE3 MET A  41     104.805 112.612  43.517  1.00  0.00            
ATOM    640  C   MET A  41     109.455 112.711  41.837  1.00  0.00            
ATOM    641  O   MET A  41     109.775 112.551  40.657  1.00  0.00            
ATOM    642  N   ASP A  42     109.605 113.871  42.457  1.00  0.00            
ATOM    643  H   ASP A  42     109.455 113.831  43.457  1.00  0.00            
ATOM    644  CA  ASP A  42     109.145 115.142  41.887  1.00  0.00            
ATOM    645  HA  ASP A  42     108.475 114.912  41.057  1.00  0.00            
ATOM    646  CB  ASP A  42     108.315 115.872  42.957  1.00  0.00            
ATOM    647  HB1 ASP A  42     107.786 116.712  42.497  1.00  0.00            
ATOM    648  HB2 ASP A  42     108.976 116.252  43.737  1.00  0.00            
ATOM    649  CG  ASP A  42     107.295 114.922  43.587  1.00  0.00            
ATOM    650  OD1 ASP A  42     106.225 114.722  42.967  1.00  0.00            
ATOM    651  OD2 ASP A  42     107.655 114.272  44.597  1.00  0.00            
ATOM    652  C   ASP A  42     110.265 116.001  41.277  1.00  0.00            
ATOM    653  O   ASP A  42     110.206 117.221  41.347  1.00  0.00            
ATOM    654  N   GLU A  43     111.275 115.341  40.707  1.00  0.00            
ATOM    655  H   GLU A  43     111.185 114.341  40.677  1.00  0.00            
ATOM    656  CA  GLU A  43     112.535 115.921  40.206  1.00  0.00            
ATOM    657  HA  GLU A  43     113.125 116.231  41.066  1.00  0.00            
ATOM    658  CB  GLU A  43     113.365 114.811  39.506  1.00  0.00            
ATOM    659  HB1 GLU A  43     113.745 114.141  40.276  1.00  0.00            
ATOM    660  HB2 GLU A  43     114.235 115.271  39.036  1.00  0.00            
ATOM    661  CG  GLU A  43     112.635 113.951  38.456  1.00  0.00            
ATOM    662  HG1 GLU A  43     112.455 114.541  37.556  1.00  0.00            
ATOM    663  HG2 GLU A  43     111.665 113.621  38.846  1.00  0.00            
ATOM    664  CD  GLU A  43     113.455 112.701  38.086  1.00  0.00            
ATOM    665  OE1 GLU A  43     113.035 111.561  38.406  1.00  0.00            
ATOM    666  OE2 GLU A  43     114.525 112.851  37.456  1.00  0.00            
ATOM    667  C   GLU A  43     112.336 117.191  39.356  1.00  0.00            
ATOM    668  O   GLU A  43     112.096 117.131  38.147  1.00  0.00            
ATOM    669  N   THR A  44     112.416 118.351  40.037  1.00  0.00            
ATOM    670  H   THR A  44     112.586 118.261  41.026  1.00  0.00            
ATOM    671  CA  THR A  44     111.986 119.691  39.577  1.00  0.00            
ATOM    672  HA  THR A  44     111.666 120.211  40.467  1.00  0.00            
ATOM    673  CB  THR A  44     113.136 120.531  39.006  1.00  0.00            
ATOM    674  HB  THR A  44     112.726 121.441  38.547  1.00  0.00            
ATOM    675  CG2 THR A  44     114.106 120.961  40.106  1.00  0.00            
ATOM    676 1HG2 THR A  44     114.876 121.601  39.686  1.00  0.00            
ATOM    677 2HG2 THR A  44     113.566 121.521  40.866  1.00  0.00            
ATOM    678 3HG2 THR A  44     114.566 120.091  40.556  1.00  0.00            
ATOM    679  OG1 THR A  44     113.896 119.841  38.046  1.00  0.00            
ATOM    680  HG1 THR A  44     114.576 120.471  37.736  1.00  0.00            
ATOM    681  C   THR A  44     110.736 119.681  38.687  1.00  0.00            
ATOM    682  O   THR A  44     110.756 120.101  37.527  1.00  0.00            
ATOM    683  N   GLN A  45     109.626 119.191  39.277  1.00  0.00            
ATOM    684  H   GLN A  45     109.776 118.821  40.217  1.00  0.00            
ATOM    685  CA  GLN A  45     108.296 118.962  38.697  1.00  0.00            
ATOM    686  HA  GLN A  45     107.676 118.602  39.517  1.00  0.00            
ATOM    687  CB  GLN A  45     107.636 120.272  38.207  1.00  0.00            
ATOM    688  HB1 GLN A  45     106.646 120.032  37.827  1.00  0.00            
ATOM    689  HB2 GLN A  45     108.216 120.682  37.377  1.00  0.00            
ATOM    690  CG  GLN A  45     107.466 121.342  39.297  1.00  0.00            
ATOM    691  HG1 GLN A  45     108.446 121.622  39.697  1.00  0.00            
ATOM    692  HG2 GLN A  45     106.866 120.932  40.107  1.00  0.00            
ATOM    693  CD  GLN A  45     106.796 122.602  38.747  1.00  0.00            
ATOM    694  OE1 GLN A  45     107.377 123.342  37.957  1.00  0.00            
ATOM    695  NE2 GLN A  45     105.577 122.892  39.117  1.00  0.00            
ATOM    696 1HE2 GLN A  45     105.046 122.252  39.697  1.00  0.00            
ATOM    697 2HE2 GLN A  45     105.167 123.762  38.807  1.00  0.00            
ATOM    698  C   GLN A  45     108.206 117.862  37.617  1.00  0.00            
ATOM    699  O   GLN A  45     107.116 117.342  37.367  1.00  0.00            
ATOM    700  N   THR A  46     109.306 117.442  37.007  1.00  0.00            
ATOM    701  H   THR A  46     110.186 117.891  37.247  1.00  0.00            
ATOM    702  CA  THR A  46     109.335 116.502  35.867  1.00  0.00            
ATOM    703  HA  THR A  46     108.425 116.662  35.297  1.00  0.00            
ATOM    704  CB  THR A  46     110.495 116.831  34.917  1.00  0.00            
ATOM    705  HB  THR A  46     111.445 116.531  35.377  1.00  0.00            
ATOM    706  CG2 THR A  46     110.355 116.171  33.547  1.00  0.00            
ATOM    707 1HG2 THR A  46     111.185 116.471  32.907  1.00  0.00            
ATOM    708 2HG2 THR A  46     110.355 115.091  33.637  1.00  0.00            
ATOM    709 3HG2 THR A  46     109.415 116.492  33.087  1.00  0.00            
ATOM    710  OG1 THR A  46     110.526 118.221  34.657  1.00  0.00            
ATOM    711  HG1 THR A  46     111.466 118.471  34.557  1.00  0.00            
ATOM    712  C   THR A  46     109.305 115.032  36.347  1.00  0.00            
ATOM    713  O   THR A  46     110.195 114.241  36.037  1.00  0.00            
ATOM    714  N   ARG A  47     108.265 114.682  37.137  1.00  0.00            
ATOM    715  H   ARG A  47     107.585 115.412  37.277  1.00  0.00            
ATOM    716  CA  ARG A  47     108.115 113.462  37.957  1.00  0.00            
ATOM    717  HA  ARG A  47     108.695 113.612  38.867  1.00  0.00            
ATOM    718  CB  ARG A  47     106.635 113.242  38.337  1.00  0.00            
ATOM    719  HB1 ARG A  47     106.515 112.212  38.687  1.00  0.00            
ATOM    720  HB2 ARG A  47     106.035 113.362  37.447  1.00  0.00            
ATOM    721  CG  ARG A  47     106.095 114.172  39.437  1.00  0.00            
ATOM    722  HG1 ARG A  47     106.335 115.202  39.197  1.00  0.00            
ATOM    723  HG2 ARG A  47     106.575 113.912  40.387  1.00  0.00            
ATOM    724  CD  ARG A  47     104.565 114.072  39.617  1.00  0.00            
ATOM    725  HD1 ARG A  47     104.075 114.382  38.697  1.00  0.00            
ATOM    726  HD2 ARG A  47     104.275 114.782  40.387  1.00  0.00            
ATOM    727  NE  ARG A  47     104.095 112.722  40.037  1.00  0.00            
ATOM    728  HE  ARG A  47     104.195 112.502  41.017  1.00  0.00            
ATOM    729  CZ  ARG A  47     103.505 111.803  39.287  1.00  0.00            
ATOM    730  NH1 ARG A  47     103.345 111.903  37.997  1.00  0.00            
ATOM    731 1HH1 ARG A  47     103.655 112.723  37.487  1.00  0.00            
ATOM    732 2HH1 ARG A  47     102.904 111.123  37.517  1.00  0.00            
ATOM    733  NH2 ARG A  47     103.024 110.723  39.797  1.00  0.00            
ATOM    734 1HH2 ARG A  47     102.924 110.613  40.797  1.00  0.00            
ATOM    735 2HH2 ARG A  47     102.644 110.023  39.147  1.00  0.00            
ATOM    736  C   ARG A  47     108.625 112.162  37.317  1.00  0.00            
ATOM    737  O   ARG A  47     108.175 111.772  36.227  1.00  0.00            
ATOM    738  N   ALA A  48     109.445 111.422  38.057  1.00  0.00            
ATOM    739  H   ALA A  48     109.795 111.851  38.907  1.00  0.00            
ATOM    740  CA  ALA A  48     109.614 109.971  37.937  1.00  0.00            
ATOM    741  HA  ALA A  48     108.644 109.532  37.687  1.00  0.00            
ATOM    742  CB  ALA A  48     110.584 109.621  36.807  1.00  0.00            
ATOM    743  HB1 ALA A  48     110.824 108.561  36.836  1.00  0.00            
ATOM    744  HB2 ALA A  48     110.124 109.851  35.847  1.00  0.00            
ATOM    745  HB3 ALA A  48     111.494 110.211  36.896  1.00  0.00            
ATOM    746  C   ALA A  48     110.024 109.371  39.297  1.00  0.00            
ATOM    747  O   ALA A  48     109.164 108.812  39.987  1.00  0.00            
ATOM    748  N   LYS A  49     111.284 109.531  39.716  1.00  0.00            
ATOM    749  H   LYS A  49     111.914 110.071  39.116  1.00  0.00            
ATOM    750  CA  LYS A  49     111.714 109.321  41.116  1.00  0.00            
ATOM    751  HA  LYS A  49     111.024 109.871  41.736  1.00  0.00            
ATOM    752  CB  LYS A  49     111.664 107.831  41.536  1.00  0.00            
ATOM    753  HB1 LYS A  49     112.624 107.351  41.376  1.00  0.00            
ATOM    754  HB2 LYS A  49     110.924 107.301  40.926  1.00  0.00            
ATOM    755  CG  LYS A  49     111.234 107.691  43.006  1.00  0.00            
ATOM    756  HG1 LYS A  49     110.314 108.251  43.157  1.00  0.00            
ATOM    757  HG2 LYS A  49     112.014 108.121  43.636  1.00  0.00            
ATOM    758  CD  LYS A  49     110.974 106.251  43.456  1.00  0.00            
ATOM    759  HD1 LYS A  49     111.894 105.671  43.306  1.00  0.00            
ATOM    760  HD2 LYS A  49     110.184 105.821  42.846  1.00  0.00            
ATOM    761  CE  LYS A  49     110.534 106.181  44.916  1.00  0.00            
ATOM    762  HE1 LYS A  49     109.504 106.541  45.017  1.00  0.00            
ATOM    763  HE2 LYS A  49     111.164 106.841  45.506  1.00  0.00            
ATOM    764  NZ  LYS A  49     110.624 104.811  45.476  1.00  0.00            
ATOM    765  HZ1 LYS A  49     110.534 104.841  46.496  1.00  0.00            
ATOM    766  HZ2 LYS A  49     109.874 104.221  45.136  1.00  0.00            
ATOM    767  HZ3 LYS A  49     111.514 104.381  45.236  1.00  0.00            
ATOM    768  C   LYS A  49     113.104 109.911  41.376  1.00  0.00            
ATOM    769  O   LYS A  49     114.064 109.601  40.676  1.00  0.00            
ATOM    770  N   ILE A  50     113.205 110.711  42.446  1.00  0.00            
ATOM    771  H   ILE A  50     112.385 110.851  43.006  1.00  0.00            
ATOM    772  CA  ILE A  50     114.485 111.271  42.926  1.00  0.00            
ATOM    773  HA  ILE A  50     115.115 111.451  42.056  1.00  0.00            
ATOM    774  CB  ILE A  50     114.295 112.631  43.656  1.00  0.00            
ATOM    775  HB  ILE A  50     114.245 112.451  44.736  1.00  0.00            
ATOM    776  CG2 ILE A  50     115.515 113.530  43.376  1.00  0.00            
ATOM    777 1HG2 ILE A  50     115.515 114.380  44.056  1.00  0.00            
ATOM    778 2HG2 ILE A  50     116.455 113.010  43.516  1.00  0.00            
ATOM    779 3HG2 ILE A  50     115.475 113.890  42.346  1.00  0.00            
ATOM    780  CG1 ILE A  50     112.995 113.371  43.266  1.00  0.00            
ATOM    781 1HG1 ILE A  50     112.155 112.831  43.696  1.00  0.00            
ATOM    782 2HG1 ILE A  50     112.875 113.371  42.186  1.00  0.00            
ATOM    783  CD  ILE A  50     112.905 114.821  43.756  1.00  0.00            
ATOM    784  HD1 ILE A  50     111.895 115.191  43.617  1.00  0.00            
ATOM    785  HD2 ILE A  50     113.165 114.861  44.816  1.00  0.00            
ATOM    786  HD3 ILE A  50     113.585 115.461  43.196  1.00  0.00            
ATOM    787  C   ILE A  50     115.205 110.230  43.816  1.00  0.00            
ATOM    788  O   ILE A  50     114.654 109.161  44.106  1.00  0.00            
ATOM    789  N   GLY A  51     116.385 110.550  44.336  1.00  0.00            
ATOM    790  H   GLY A  51     116.805 111.410  44.026  1.00  0.00            
ATOM    791  CA  GLY A  51     116.925 109.940  45.556  1.00  0.00            
ATOM    792  HA1 GLY A  51     117.965 110.250  45.686  1.00  0.00            
ATOM    793  HA2 GLY A  51     116.884 108.860  45.476  1.00  0.00            
ATOM    794  C   GLY A  51     116.145 110.360  46.816  1.00  0.00            
ATOM    795  O   GLY A  51     116.745 110.790  47.796  1.00  0.00            
ATOM    796  N   GLY A  52     114.815 110.301  46.756  1.00  0.00            
ATOM    797  H   GLY A  52     114.405 109.841  45.946  1.00  0.00            
ATOM    798  CA  GLY A  52     113.885 110.821  47.756  1.00  0.00            
ATOM    799  HA1 GLY A  52     112.925 110.981  47.286  1.00  0.00            
ATOM    800  HA2 GLY A  52     114.225 111.791  48.106  1.00  0.00            
ATOM    801  C   GLY A  52     113.675 109.921  48.956  1.00  0.00            
ATOM    802  O   GLY A  52     114.164 108.791  49.036  1.00  0.00            
ATOM    803  N   LEU A  53     112.875 110.411  49.896  1.00  0.00            
ATOM    804  H   LEU A  53     112.575 111.381  49.796  1.00  0.00            
ATOM    805  CA  LEU A  53     112.655 109.791  51.206  1.00  0.00            
ATOM    806  HA  LEU A  53     113.645 109.571  51.596  1.00  0.00            
ATOM    807  CB  LEU A  53     111.985 110.811  52.156  1.00  0.00            
ATOM    808  HB1 LEU A  53     110.995 110.461  52.436  1.00  0.00            
ATOM    809  HB2 LEU A  53     111.845 111.761  51.626  1.00  0.00            
ATOM    810  CG  LEU A  53     112.795 111.111  53.426  1.00  0.00            
ATOM    811  HG  LEU A  53     113.765 111.501  53.136  1.00  0.00            
ATOM    812  CD1 LEU A  53     112.085 112.171  54.276  1.00  0.00            
ATOM    813 1HD1 LEU A  53     112.655 112.381  55.176  1.00  0.00            
ATOM    814 2HD1 LEU A  53     111.995 113.091  53.696  1.00  0.00            
ATOM    815 3HD1 LEU A  53     111.095 111.831  54.557  1.00  0.00            
ATOM    816  CD2 LEU A  53     113.005 109.881  54.326  1.00  0.00            
ATOM    817 1HD2 LEU A  53     113.625 110.171  55.176  1.00  0.00            
ATOM    818 2HD2 LEU A  53     112.045 109.511  54.686  1.00  0.00            
ATOM    819 3HD2 LEU A  53     113.525 109.101  53.776  1.00  0.00            
ATOM    820  C   LEU A  53     111.924 108.431  51.176  1.00  0.00            
ATOM    821  O   LEU A  53     111.634 107.901  52.246  1.00  0.00            
ATOM    822  N   ASN A  54     111.684 107.801  50.016  1.00  0.00            
ATOM    823  H   ASN A  54     111.944 108.291  49.166  1.00  0.00            
ATOM    824  CA  ASN A  54     111.304 106.391  49.906  1.00  0.00            
ATOM    825  HA  ASN A  54     111.654 105.911  50.826  1.00  0.00            
ATOM    826  CB  ASN A  54     109.754 106.241  49.957  1.00  0.00            
ATOM    827  HB1 ASN A  54     109.364 106.871  50.757  1.00  0.00            
ATOM    828  HB2 ASN A  54     109.514 105.221  50.217  1.00  0.00            
ATOM    829  CG  ASN A  54     109.004 106.562  48.667  1.00  0.00            
ATOM    830  OD1 ASN A  54     109.004 105.802  47.697  1.00  0.00            
ATOM    831  ND2 ASN A  54     108.274 107.642  48.647  1.00  0.00            
ATOM    832 1HD2 ASN A  54     108.184 108.232  49.467  1.00  0.00            
ATOM    833 2HD2 ASN A  54     107.644 107.782  47.867  1.00  0.00            
ATOM    834  C   ASN A  54     112.024 105.581  48.806  1.00  0.00            
ATOM    835  O   ASN A  54     111.474 104.591  48.316  1.00  0.00            
ATOM    836  N   ASP A  55     113.254 105.951  48.396  1.00  0.00            
ATOM    837  H   ASP A  55     113.654 106.811  48.756  1.00  0.00            
ATOM    838  CA  ASP A  55     114.014 105.161  47.406  1.00  0.00            
ATOM    839  HA  ASP A  55     113.514 104.201  47.306  1.00  0.00            
ATOM    840  CB  ASP A  55     113.924 105.801  46.006  1.00  0.00            
ATOM    841  HB1 ASP A  55     114.674 106.581  45.886  1.00  0.00            
ATOM    842  HB2 ASP A  55     112.964 106.271  45.896  1.00  0.00            
ATOM    843  CG  ASP A  55     114.094 104.731  44.926  1.00  0.00            
ATOM    844  OD1 ASP A  55     113.163 103.921  44.756  1.00  0.00            
ATOM    845  OD2 ASP A  55     115.144 104.711  44.266  1.00  0.00            
ATOM    846  C   ASP A  55     115.464 104.760  47.756  1.00  0.00            
ATOM    847  O   ASP A  55     115.704 103.580  48.006  1.00  0.00            
ATOM    848  N   PRO A  56     116.454 105.660  47.676  1.00  0.00            
ATOM    849  CD  PRO A  56     116.404 107.020  48.176  1.00  0.00            
ATOM    850  HD1 PRO A  56     116.014 107.040  49.196  1.00  0.00            
ATOM    851  HD2 PRO A  56     115.804 107.640  47.516  1.00  0.00            
ATOM    852  CG  PRO A  56     117.854 107.490  48.156  1.00  0.00            
ATOM    853  HG1 PRO A  56     118.304 107.310  49.126  1.00  0.00            
ATOM    854  HG2 PRO A  56     117.934 108.550  47.906  1.00  0.00            
ATOM    855  CB  PRO A  56     118.554 106.620  47.106  1.00  0.00            
ATOM    856  HB1 PRO A  56     119.404 106.110  47.576  1.00  0.00            
ATOM    857  HB2 PRO A  56     118.914 107.230  46.276  1.00  0.00            
ATOM    858  CA  PRO A  56     117.484 105.630  46.636  1.00  0.00            
ATOM    859  HA  PRO A  56     117.034 106.050  45.746  1.00  0.00            
ATOM    860  C   PRO A  56     118.034 104.250  46.276  1.00  0.00            
ATOM    861  O   PRO A  56     118.864 103.690  46.986  1.00  0.00            
ATOM    862  N   ARG A  57     117.643 103.760  45.086  1.00  0.00            
ATOM    863  H   ARG A  57     116.954 104.330  44.596  1.00  0.00            
ATOM    864  CA  ARG A  57     117.893 102.430  44.506  1.00  0.00            
ATOM    865  HA  ARG A  57     117.693 102.520  43.446  1.00  0.00            
ATOM    866  CB  ARG A  57     119.383 102.020  44.576  1.00  0.00            
ATOM    867  HB1 ARG A  57     119.523 101.140  43.956  1.00  0.00            
ATOM    868  HB2 ARG A  57     119.613 101.740  45.606  1.00  0.00            
ATOM    869  CG  ARG A  57     120.373 103.100  44.106  1.00  0.00            
ATOM    870  HG1 ARG A  57     120.133 104.080  44.526  1.00  0.00            
ATOM    871  HG2 ARG A  57     120.353 103.180  43.016  1.00  0.00            
ATOM    872  CD  ARG A  57     121.783 102.719  44.576  1.00  0.00            
ATOM    873  HD1 ARG A  57     122.073 101.799  44.076  1.00  0.00            
ATOM    874  HD2 ARG A  57     121.743 102.519  45.656  1.00  0.00            
ATOM    875  NE  ARG A  57     122.783 103.759  44.326  1.00  0.00            
ATOM    876  HE  ARG A  57     123.493 103.529  43.646  1.00  0.00            
ATOM    877  CZ  ARG A  57     123.024 104.829  45.056  1.00  0.00            
ATOM    878  NH1 ARG A  57     122.274 105.159  46.076  1.00  0.00            
ATOM    879 1HH1 ARG A  57     121.504 104.549  46.316  1.00  0.00            
ATOM    880 2HH1 ARG A  57     122.414 106.029  46.576  1.00  0.00            
ATOM    881  NH2 ARG A  57     124.034 105.589  44.756  1.00  0.00            
ATOM    882 1HH2 ARG A  57     124.614 105.339  43.956  1.00  0.00            
ATOM    883 2HH2 ARG A  57     124.324 106.359  45.336  1.00  0.00            
ATOM    884  C   ARG A  57     116.913 101.340  44.966  1.00  0.00            
ATOM    885  O   ARG A  57     117.333 100.240  45.326  1.00  0.00            
ATOM    886  N   LEU A  58     115.603 101.610  44.896  1.00  0.00            
ATOM    887  H   LEU A  58     115.323 102.550  44.636  1.00  0.00            
ATOM    888  CA  LEU A  58     114.543 100.591  45.066  1.00  0.00            
ATOM    889  HA  LEU A  58     115.013  99.631  45.236  1.00  0.00            
ATOM    890  CB  LEU A  58     113.673 100.911  46.296  1.00  0.00            
ATOM    891  HB1 LEU A  58     112.753 100.321  46.236  1.00  0.00            
ATOM    892  HB2 LEU A  58     113.393 101.961  46.276  1.00  0.00            
ATOM    893  CG  LEU A  58     114.323 100.601  47.656  1.00  0.00            
ATOM    894  HG  LEU A  58     115.283 101.100  47.726  1.00  0.00            
ATOM    895  CD1 LEU A  58     113.403 101.101  48.756  1.00  0.00            
ATOM    896 1HD1 LEU A  58     113.853 100.891  49.726  1.00  0.00            
ATOM    897 2HD1 LEU A  58     113.273 102.181  48.676  1.00  0.00            
ATOM    898 3HD1 LEU A  58     112.433 100.611  48.696  1.00  0.00            
ATOM    899  CD2 LEU A  58     114.523  99.101  47.876  1.00  0.00            
ATOM    900 1HD2 LEU A  58     114.933  98.931  48.866  1.00  0.00            
ATOM    901 2HD2 LEU A  58     113.563  98.591  47.796  1.00  0.00            
ATOM    902 3HD2 LEU A  58     115.213  98.690  47.146  1.00  0.00            
ATOM    903  C   LEU A  58     113.673 100.391  43.816  1.00  0.00            
ATOM    904  O   LEU A  58     113.623  99.271  43.306  1.00  0.00            
ATOM    905  N   GLY A  59     112.993 101.431  43.346  1.00  0.00            
ATOM    906  H   GLY A  59     113.073 102.331  43.816  1.00  0.00            
ATOM    907  CA  GLY A  59     112.123 101.361  42.156  1.00  0.00            
ATOM    908  HA1 GLY A  59     111.443 100.511  42.246  1.00  0.00            
ATOM    909  HA2 GLY A  59     112.753 101.181  41.276  1.00  0.00            
ATOM    910  C   GLY A  59     111.283 102.621  41.926  1.00  0.00            
ATOM    911  O   GLY A  59     110.573 103.061  42.836  1.00  0.00            
ATOM    912  N   SER A  60     111.343 103.161  40.716  1.00  0.00            
ATOM    913  H   SER A  60     111.923 102.711  40.016  1.00  0.00            
ATOM    914  CA  SER A  60     110.583 104.331  40.256  1.00  0.00            
ATOM    915  HA  SER A  60     110.734 105.111  40.986  1.00  0.00            
ATOM    916  CB  SER A  60     111.163 104.861  38.936  1.00  0.00            
ATOM    917  HB1 SER A  60     112.094 105.381  39.156  1.00  0.00            
ATOM    918  HB2 SER A  60     110.474 105.581  38.496  1.00  0.00            
ATOM    919  OG  SER A  60     111.443 103.821  38.016  1.00  0.00            
ATOM    920  HG  SER A  60     111.153 104.121  37.126  1.00  0.00            
ATOM    921  C   SER A  60     109.073 104.072  40.177  1.00  0.00            
ATOM    922  O   SER A  60     108.633 102.922  40.097  1.00  0.00            
ATOM    923  N   ILE A  61     108.264 105.142  40.227  1.00  0.00            
ATOM    924  H   ILE A  61     108.674 106.072  40.237  1.00  0.00            
ATOM    925  CA  ILE A  61     106.784 105.082  40.227  1.00  0.00            
ATOM    926  HA  ILE A  61     106.493 104.072  39.937  1.00  0.00            
ATOM    927  CB  ILE A  61     106.164 105.342  41.627  1.00  0.00            
ATOM    928  HB  ILE A  61     105.834 106.382  41.677  1.00  0.00            
ATOM    929  CG2 ILE A  61     104.933 104.432  41.797  1.00  0.00            
ATOM    930 1HG2 ILE A  61     104.364 104.722  42.687  1.00  0.00            
ATOM    931 2HG2 ILE A  61     104.263 104.492  40.947  1.00  0.00            
ATOM    932 3HG2 ILE A  61     105.253 103.392  41.897  1.00  0.00            
ATOM    933  CG1 ILE A  61     107.154 105.152  42.807  1.00  0.00            
ATOM    934 1HG1 ILE A  61     107.934 105.902  42.717  1.00  0.00            
ATOM    935 2HG1 ILE A  61     107.603 104.152  42.747  1.00  0.00            
ATOM    936  CD  ILE A  61     106.514 105.322  44.187  1.00  0.00            
ATOM    937  HD1 ILE A  61     107.294 105.492  44.927  1.00  0.00            
ATOM    938  HD2 ILE A  61     105.844 106.182  44.177  1.00  0.00            
ATOM    939  HD3 ILE A  61     105.964 104.422  44.457  1.00  0.00            
ATOM    940  C   ILE A  61     106.194 106.002  39.137  1.00  0.00            
ATOM    941  O   ILE A  61     106.914 106.452  38.247  1.00  0.00            
ATOM    942  N   ASP A  62     104.874 106.232  39.137  1.00  0.00            
ATOM    943  H   ASP A  62     104.364 106.052  39.997  1.00  0.00            
ATOM    944  CA  ASP A  62     104.084 106.652  37.977  1.00  0.00            
ATOM    945  HA  ASP A  62     103.054 106.713  38.327  1.00  0.00            
ATOM    946  CB  ASP A  62     104.484 108.072  37.547  1.00  0.00            
ATOM    947  HB1 ASP A  62     105.394 108.052  36.957  1.00  0.00            
ATOM    948  HB2 ASP A  62     104.684 108.672  38.437  1.00  0.00            
ATOM    949  CG  ASP A  62     103.384 108.773  36.747  1.00  0.00            
ATOM    950  OD1 ASP A  62     102.454 109.333  37.377  1.00  0.00            
ATOM    951  OD2 ASP A  62     103.464 108.823  35.507  1.00  0.00            
ATOM    952  C   ASP A  62     104.104 105.562  36.867  1.00  0.00            
ATOM    953  O   ASP A  62     104.604 105.772  35.767  1.00  0.00            
ATOM    954  N   ARG A  63     103.603 104.353  37.207  1.00  0.00            
ATOM    955  H   ARG A  63     103.233 104.253  38.137  1.00  0.00            
ATOM    956  CA  ARG A  63     103.563 103.143  36.347  1.00  0.00            
ATOM    957  HA  ARG A  63     103.313 102.303  37.007  1.00  0.00            
ATOM    958  CB  ARG A  63     102.433 103.223  35.307  1.00  0.00            
ATOM    959  HB1 ARG A  63     102.563 102.423  34.577  1.00  0.00            
ATOM    960  HB2 ARG A  63     102.483 104.163  34.757  1.00  0.00            
ATOM    961  CG  ARG A  63     101.023 103.023  35.897  1.00  0.00            
ATOM    962  HG1 ARG A  63     101.073 102.473  36.827  1.00  0.00            
ATOM    963  HG2 ARG A  63     100.463 102.403  35.187  1.00  0.00            
ATOM    964  CD  ARG A  63     100.213 104.303  36.087  1.00  0.00            
ATOM    965  HD1 ARG A  63      99.153 104.043  36.077  1.00  0.00            
ATOM    966  HD2 ARG A  63     100.383 104.953  35.237  1.00  0.00            
ATOM    967  NE  ARG A  63     100.493 104.983  37.357  1.00  0.00            
ATOM    968  HE  ARG A  63     100.503 104.413  38.197  1.00  0.00            
ATOM    969  CZ  ARG A  63     100.434 106.283  37.577  1.00  0.00            
ATOM    970  NH1 ARG A  63     100.394 107.183  36.637  1.00  0.00            
ATOM    971 1HH1 ARG A  63     100.534 106.913  35.667  1.00  0.00            
ATOM    972 2HH1 ARG A  63     100.414 108.163  36.897  1.00  0.00            
ATOM    973  NH2 ARG A  63     100.384 106.723  38.787  1.00  0.00            
ATOM    974 1HH2 ARG A  63     100.404 106.043  39.547  1.00  0.00            
ATOM    975 2HH2 ARG A  63      99.974 107.643  38.917  1.00  0.00            
ATOM    976  C   ARG A  63     104.923 102.722  35.737  1.00  0.00            
ATOM    977  O   ARG A  63     104.963 102.072  34.687  1.00  0.00            
ATOM    978  N   ASN A  64     106.033 103.042  36.407  1.00  0.00            
ATOM    979  H   ASN A  64     105.893 103.442  37.317  1.00  0.00            
ATOM    980  CA  ASN A  64     107.373 103.132  35.817  1.00  0.00            
ATOM    981  HA  ASN A  64     107.293 103.772  34.927  1.00  0.00            
ATOM    982  CB  ASN A  64     108.273 103.842  36.837  1.00  0.00            
ATOM    983  HB1 ASN A  64     108.873 103.112  37.387  1.00  0.00            
ATOM    984  HB2 ASN A  64     107.673 104.352  37.577  1.00  0.00            
ATOM    985  CG  ASN A  64     109.183 104.842  36.167  1.00  0.00            
ATOM    986  OD1 ASN A  64     110.253 104.491  35.706  1.00  0.00            
ATOM    987  ND2 ASN A  64     108.784 106.082  36.067  1.00  0.00            
ATOM    988 1HD2 ASN A  64     107.934 106.392  36.537  1.00  0.00            
ATOM    989 2HD2 ASN A  64     109.334 106.702  35.477  1.00  0.00            
ATOM    990  C   ASN A  64     108.043 101.822  35.357  1.00  0.00            
ATOM    991  O   ASN A  64     107.463 100.742  35.447  1.00  0.00            
ATOM    992  N   LEU A  65     109.303 101.892  34.926  1.00  0.00            
ATOM    993  H   LEU A  65     109.733 102.811  34.956  1.00  0.00            
ATOM    994  CA  LEU A  65     110.143 100.821  34.356  1.00  0.00            
ATOM    995  HA  LEU A  65     109.553 100.342  33.576  1.00  0.00            
ATOM    996  CB  LEU A  65     111.373 101.491  33.706  1.00  0.00            
ATOM    997  HB1 LEU A  65     111.993 100.721  33.256  1.00  0.00            
ATOM    998  HB2 LEU A  65     111.963 101.971  34.486  1.00  0.00            
ATOM    999  CG  LEU A  65     111.093 102.541  32.606  1.00  0.00            
ATOM   1000  HG  LEU A  65     110.503 103.361  33.026  1.00  0.00            
ATOM   1001  CD1 LEU A  65     112.423 103.101  32.106  1.00  0.00            
ATOM   1002 1HD1 LEU A  65     112.233 103.861  31.346  1.00  0.00            
ATOM   1003 2HD1 LEU A  65     112.953 103.571  32.926  1.00  0.00            
ATOM   1004 3HD1 LEU A  65     113.033 102.311  31.676  1.00  0.00            
ATOM   1005  CD2 LEU A  65     110.333 101.951  31.416  1.00  0.00            
ATOM   1006 1HD2 LEU A  65     110.223 102.711  30.646  1.00  0.00            
ATOM   1007 2HD2 LEU A  65     110.883 101.101  31.006  1.00  0.00            
ATOM   1008 3HD2 LEU A  65     109.343 101.622  31.726  1.00  0.00            
ATOM   1009  C   LEU A  65     110.562  99.691  35.336  1.00  0.00            
ATOM   1010  O   LEU A  65     111.602  99.061  35.126  1.00  0.00            
ATOM   1011  N   LYS A  66     109.782  99.411  36.386  1.00  0.00            
ATOM   1012  H   LYS A  66     108.943  99.962  36.496  1.00  0.00            
ATOM   1013  CA  LYS A  66     110.032  98.321  37.356  1.00  0.00            
ATOM   1014  HA  LYS A  66     110.452  97.471  36.806  1.00  0.00            
ATOM   1015  CB  LYS A  66     108.702  97.842  37.996  1.00  0.00            
ATOM   1016  HB1 LYS A  66     108.122  98.712  38.327  1.00  0.00            
ATOM   1017  HB2 LYS A  66     108.942  97.272  38.896  1.00  0.00            
ATOM   1018  CG  LYS A  66     107.852  96.912  37.117  1.00  0.00            
ATOM   1019  HG1 LYS A  66     107.182  96.352  37.767  1.00  0.00            
ATOM   1020  HG2 LYS A  66     108.512  96.182  36.636  1.00  0.00            
ATOM   1021  CD  LYS A  66     106.992  97.582  36.027  1.00  0.00            
ATOM   1022  HD1 LYS A  66     106.522  96.802  35.427  1.00  0.00            
ATOM   1023  HD2 LYS A  66     107.632  98.172  35.367  1.00  0.00            
ATOM   1024  CE  LYS A  66     105.892  98.452  36.657  1.00  0.00            
ATOM   1025  HE1 LYS A  66     106.342  99.122  37.387  1.00  0.00            
ATOM   1026  HE2 LYS A  66     105.202  97.802  37.197  1.00  0.00            
ATOM   1027  NZ  LYS A  66     105.172  99.262  35.637  1.00  0.00            
ATOM   1028  HZ1 LYS A  66     104.503  99.862  36.077  1.00  0.00            
ATOM   1029  HZ2 LYS A  66     105.842  99.872  35.167  1.00  0.00            
ATOM   1030  HZ3 LYS A  66     104.702  98.692  34.937  1.00  0.00            
ATOM   1031  C   LYS A  66     111.072  98.681  38.426  1.00  0.00            
ATOM   1032  O   LYS A  66     111.433  99.841  38.626  1.00  0.00            
ATOM   1033  N   CYX A  67     111.562  97.651  39.126  1.00  0.00            
ATOM   1034  H   CYX A  67     111.372  96.721  38.786  1.00  0.00            
ATOM   1035  CA  CYX A  67     112.332  97.751  40.366  1.00  0.00            
ATOM   1036  HA  CYX A  67     112.552  98.801  40.576  1.00  0.00            
ATOM   1037  CB  CYX A  67     111.442  97.251  41.526  1.00  0.00            
ATOM   1038  HB1 CYX A  67     110.632  97.971  41.656  1.00  0.00            
ATOM   1039  HB2 CYX A  67     112.032  97.271  42.446  1.00  0.00            
ATOM   1040  SG  CYX A  67     110.722  95.591  41.326  1.00  0.00            
ATOM   1041  C   CYX A  67     113.672  97.011  40.276  1.00  0.00            
ATOM   1042  O   CYX A  67     113.692  95.801  40.026  1.00  0.00            
ATOM   1043  N   GLN A  68     114.772  97.741  40.496  1.00  0.00            
ATOM   1044  H   GLN A  68     114.642  98.731  40.656  1.00  0.00            
ATOM   1045  CA  GLN A  68     116.162  97.280  40.276  1.00  0.00            
ATOM   1046  HA  GLN A  68     116.282  97.150  39.196  1.00  0.00            
ATOM   1047  CB  GLN A  68     117.152  98.380  40.706  1.00  0.00            
ATOM   1048  HB1 GLN A  68     116.863  99.310  40.206  1.00  0.00            
ATOM   1049  HB2 GLN A  68     118.142  98.130  40.336  1.00  0.00            
ATOM   1050  CG  GLN A  68     117.252  98.680  42.226  1.00  0.00            
ATOM   1051  HG1 GLN A  68     116.253  98.740  42.646  1.00  0.00            
ATOM   1052  HG2 GLN A  68     117.713  99.660  42.346  1.00  0.00            
ATOM   1053  CD  GLN A  68     118.072  97.680  43.036  1.00  0.00            
ATOM   1054  OE1 GLN A  68     118.742  96.790  42.526  1.00  0.00            
ATOM   1055  NE2 GLN A  68     118.102  97.770  44.346  1.00  0.00            
ATOM   1056 1HE2 GLN A  68     117.603  98.530  44.806  1.00  0.00            
ATOM   1057 2HE2 GLN A  68     118.512  97.010  44.846  1.00  0.00            
ATOM   1058  C   GLN A  68     116.472  95.930  40.926  1.00  0.00            
ATOM   1059  O   GLN A  68     116.032  95.660  42.046  1.00  0.00            
ATOM   1060  N   THR A  69     117.232  95.080  40.226  1.00  0.00            
ATOM   1061  H   THR A  69     117.582  95.390  39.336  1.00  0.00            
ATOM   1062  CA  THR A  69     117.572  93.680  40.586  1.00  0.00            
ATOM   1063  HA  THR A  69     118.171  93.290  39.766  1.00  0.00            
ATOM   1064  CB  THR A  69     118.482  93.610  41.826  1.00  0.00            
ATOM   1065  HB  THR A  69     117.922  93.880  42.716  1.00  0.00            
ATOM   1066  CG2 THR A  69     119.071  92.220  42.006  1.00  0.00            
ATOM   1067 1HG2 THR A  69     119.691  92.180  42.896  1.00  0.00            
ATOM   1068 2HG2 THR A  69     118.271  91.480  42.126  1.00  0.00            
ATOM   1069 3HG2 THR A  69     119.681  91.970  41.136  1.00  0.00            
ATOM   1070  OG1 THR A  69     119.612  94.450  41.706  1.00  0.00            
ATOM   1071  HG1 THR A  69     119.302  95.360  41.906  1.00  0.00            
ATOM   1072  C   THR A  69     116.371  92.720  40.696  1.00  0.00            
ATOM   1073  O   THR A  69     116.421  91.630  40.136  1.00  0.00            
ATOM   1074  N   CYX A  70     115.292  93.121  41.376  1.00  0.00            
ATOM   1075  H   CYX A  70     115.312  94.050  41.766  1.00  0.00            
ATOM   1076  CA  CYX A  70     114.081  92.321  41.586  1.00  0.00            
ATOM   1077  HA  CYX A  70     114.341  91.401  42.116  1.00  0.00            
ATOM   1078  CB  CYX A  70     113.112  93.131  42.446  1.00  0.00            
ATOM   1079  HB1 CYX A  70     113.122  94.171  42.096  1.00  0.00            
ATOM   1080  HB2 CYX A  70     113.482  93.141  43.466  1.00  0.00            
ATOM   1081  SG  CYX A  70     111.371  92.571  42.426  1.00  0.00            
ATOM   1082  C   CYX A  70     113.361  91.921  40.306  1.00  0.00            
ATOM   1083  O   CYX A  70     112.791  90.831  40.256  1.00  0.00            
ATOM   1084  N   GLN A  71     113.281  92.831  39.316  1.00  0.00            
ATOM   1085  H   GLN A  71     113.762  93.721  39.436  1.00  0.00            
ATOM   1086  CA  GLN A  71     112.341  92.691  38.196  1.00  0.00            
ATOM   1087  HA  GLN A  71     112.381  93.601  37.606  1.00  0.00            
ATOM   1088  CB  GLN A  71     112.771  91.511  37.296  1.00  0.00            
ATOM   1089  HB1 GLN A  71     112.251  91.591  36.346  1.00  0.00            
ATOM   1090  HB2 GLN A  71     112.471  90.591  37.776  1.00  0.00            
ATOM   1091  CG  GLN A  71     114.271  91.401  37.026  1.00  0.00            
ATOM   1092  HG1 GLN A  71     114.791  91.161  37.956  1.00  0.00            
ATOM   1093  HG2 GLN A  71     114.631  92.361  36.666  1.00  0.00            
ATOM   1094  CD  GLN A  71     114.631  90.331  36.016  1.00  0.00            
ATOM   1095  OE1 GLN A  71     115.551  90.500  35.226  1.00  0.00            
ATOM   1096  NE2 GLN A  71     113.991  89.181  36.016  1.00  0.00            
ATOM   1097 1HE2 GLN A  71     113.221  88.981  36.676  1.00  0.00            
ATOM   1098 2HE2 GLN A  71     114.341  88.411  35.476  1.00  0.00            
ATOM   1099  C   GLN A  71     110.891  92.551  38.736  1.00  0.00            
ATOM   1100  O   GLN A  71     110.511  93.221  39.726  1.00  0.00            
ATOM   1101  N   GLU A  72     110.101  91.651  38.146  1.00  0.00            
ATOM   1102  H   GLU A  72     110.471  91.201  37.306  1.00  0.00            
ATOM   1103  CA  GLU A  72     108.901  90.982  38.676  1.00  0.00            
ATOM   1104  HA  GLU A  72     108.251  90.722  37.846  1.00  0.00            
ATOM   1105  CB  GLU A  72     109.311  89.662  39.356  1.00  0.00            
ATOM   1106  HB1 GLU A  72     108.531  89.392  40.076  1.00  0.00            
ATOM   1107  HB2 GLU A  72     110.241  89.801  39.906  1.00  0.00            
ATOM   1108  CG  GLU A  72     109.451  88.492  38.366  1.00  0.00            
ATOM   1109  HG1 GLU A  72     108.471  88.272  37.946  1.00  0.00            
ATOM   1110  HG2 GLU A  72     109.770  87.601  38.926  1.00  0.00            
ATOM   1111  CD  GLU A  72     110.441  88.751  37.226  1.00  0.00            
ATOM   1112  OE1 GLU A  72     111.611  88.311  37.286  1.00  0.00            
ATOM   1113  OE2 GLU A  72     110.071  89.451  36.246  1.00  0.00            
ATOM   1114  C   GLU A  72     108.091  91.932  39.576  1.00  0.00            
ATOM   1115  O   GLU A  72     108.421  92.152  40.756  1.00  0.00            
ATOM   1116  N   GLY A  73     107.241  92.702  38.897  1.00  0.00            
ATOM   1117  H   GLY A  73     107.231  92.562  37.887  1.00  0.00            
ATOM   1118  CA  GLY A  73     106.352  93.772  39.347  1.00  0.00            
ATOM   1119  HA1 GLY A  73     105.401  93.332  39.657  1.00  0.00            
ATOM   1120  HA2 GLY A  73     106.142  94.402  38.487  1.00  0.00            
ATOM   1121  C   GLY A  73     106.862  94.662  40.477  1.00  0.00            
ATOM   1122  O   GLY A  73     108.072  94.632  40.806  1.00  0.00            
ATOM   1123  N   MET A  74     105.932  95.382  41.107  1.00  0.00            
ATOM   1124  H   MET A  74     105.042  95.482  40.627  1.00  0.00            
ATOM   1125  CA  MET A  74     106.032  95.932  42.467  1.00  0.00            
ATOM   1126  HA  MET A  74     107.072  95.972  42.757  1.00  0.00            
ATOM   1127  CB  MET A  74     105.552  97.392  42.447  1.00  0.00            
ATOM   1128  HB1 MET A  74     104.552  97.452  42.037  1.00  0.00            
ATOM   1129  HB2 MET A  74     106.212  97.962  41.777  1.00  0.00            
ATOM   1130  CG  MET A  74     105.572  98.082  43.817  1.00  0.00            
ATOM   1131  HG1 MET A  74     104.802  97.632  44.447  1.00  0.00            
ATOM   1132  HG2 MET A  74     105.293  99.122  43.667  1.00  0.00            
ATOM   1133  SD  MET A  74     107.152  98.022  44.707  1.00  0.00            
ATOM   1134  CE  MET A  74     106.703  98.892  46.227  1.00  0.00            
ATOM   1135  HE1 MET A  74     107.533  98.872  46.927  1.00  0.00            
ATOM   1136  HE2 MET A  74     106.443  99.932  46.007  1.00  0.00            
ATOM   1137  HE3 MET A  74     105.833  98.402  46.687  1.00  0.00            
ATOM   1138  C   MET A  74     105.322  95.042  43.527  1.00  0.00            
ATOM   1139  O   MET A  74     105.652  95.112  44.707  1.00  0.00            
ATOM   1140  N   ASN A  75     104.412  94.142  43.117  1.00  0.00            
ATOM   1141  H   ASN A  75     104.082  94.212  42.167  1.00  0.00            
ATOM   1142  CA  ASN A  75     103.732  93.192  44.017  1.00  0.00            
ATOM   1143  HA  ASN A  75     103.362  93.723  44.897  1.00  0.00            
ATOM   1144  CB  ASN A  75     102.521  92.643  43.247  1.00  0.00            
ATOM   1145  HB1 ASN A  75     102.851  92.193  42.317  1.00  0.00            
ATOM   1146  HB2 ASN A  75     101.842  93.453  43.007  1.00  0.00            
ATOM   1147  CG  ASN A  75     101.721  91.603  44.017  1.00  0.00            
ATOM   1148  OD1 ASN A  75     101.631  91.583  45.237  1.00  0.00            
ATOM   1149  ND2 ASN A  75     101.121  90.683  43.317  1.00  0.00            
ATOM   1150 1HD2 ASN A  75     101.321  90.573  42.327  1.00  0.00            
ATOM   1151 2HD2 ASN A  75     100.541  90.003  43.787  1.00  0.00            
ATOM   1152  C   ASN A  75     104.681  92.072  44.527  1.00  0.00            
ATOM   1153  O   ASN A  75     104.841  91.902  45.737  1.00  0.00            
ATOM   1154  N   GLU A  76     105.351  91.372  43.607  1.00  0.00            
ATOM   1155  H   GLU A  76     105.131  91.522  42.627  1.00  0.00            
ATOM   1156  CA  GLU A  76     106.401  90.382  43.897  1.00  0.00            
ATOM   1157  HA  GLU A  76     106.101  89.792  44.767  1.00  0.00            
ATOM   1158  CB  GLU A  76     106.511  89.422  42.697  1.00  0.00            
ATOM   1159  HB1 GLU A  76     106.761  90.012  41.807  1.00  0.00            
ATOM   1160  HB2 GLU A  76     105.531  88.972  42.527  1.00  0.00            
ATOM   1161  CG  GLU A  76     107.551  88.292  42.786  1.00  0.00            
ATOM   1162  HG1 GLU A  76     108.531  88.722  42.996  1.00  0.00            
ATOM   1163  HG2 GLU A  76     107.601  87.802  41.816  1.00  0.00            
ATOM   1164  CD  GLU A  76     107.241  87.242  43.856  1.00  0.00            
ATOM   1165  OE1 GLU A  76     107.301  87.552  45.066  1.00  0.00            
ATOM   1166  OE2 GLU A  76     107.020  86.062  43.506  1.00  0.00            
ATOM   1167  C   GLU A  76     107.721  91.102  44.256  1.00  0.00            
ATOM   1168  O   GLU A  76     108.661  91.162  43.466  1.00  0.00            
ATOM   1169  N   CYX A  77     107.741  91.772  45.416  1.00  0.00            
ATOM   1170  H   CYX A  77     106.891  91.772  45.967  1.00  0.00            
ATOM   1171  CA  CYX A  77     108.872  92.572  45.896  1.00  0.00            
ATOM   1172  HA  CYX A  77     109.801  92.121  45.546  1.00  0.00            
ATOM   1173  CB  CYX A  77     108.792  93.982  45.286  1.00  0.00            
ATOM   1174  HB1 CYX A  77     109.612  94.571  45.706  1.00  0.00            
ATOM   1175  HB2 CYX A  77     107.872  94.462  45.626  1.00  0.00            
ATOM   1176  SG  CYX A  77     108.852  94.112  43.486  1.00  0.00            
ATOM   1177  C   CYX A  77     108.902  92.722  47.426  1.00  0.00            
ATOM   1178  O   CYX A  77     108.082  93.482  47.966  1.00  0.00            
ATOM   1179  N   PRO A  78     109.842  92.101  48.166  1.00  0.00            
ATOM   1180  CD  PRO A  78     110.621  90.931  47.786  1.00  0.00            
ATOM   1181  HD1 PRO A  78     110.921  90.941  46.746  1.00  0.00            
ATOM   1182  HD2 PRO A  78     110.041  90.031  47.996  1.00  0.00            
ATOM   1183  CG  PRO A  78     111.861  90.961  48.676  1.00  0.00            
ATOM   1184  HG1 PRO A  78     112.631  91.611  48.236  1.00  0.00            
ATOM   1185  HG2 PRO A  78     112.261  89.961  48.846  1.00  0.00            
ATOM   1186  CB  PRO A  78     111.332  91.601  49.966  1.00  0.00            
ATOM   1187  HB1 PRO A  78     112.132  92.051  50.546  1.00  0.00            
ATOM   1188  HB2 PRO A  78     110.811  90.841  50.556  1.00  0.00            
ATOM   1189  CA  PRO A  78     110.322  92.621  49.446  1.00  0.00            
ATOM   1190  HA  PRO A  78     109.492  92.691  50.146  1.00  0.00            
ATOM   1191  C   PRO A  78     110.962  94.021  49.276  1.00  0.00            
ATOM   1192  O   PRO A  78     111.452  94.371  48.206  1.00  0.00            
ATOM   1193  N   GLY A  79     110.972  94.821  50.346  1.00  0.00            
ATOM   1194  H   GLY A  79     110.512  94.511  51.196  1.00  0.00            
ATOM   1195  CA  GLY A  79     111.692  96.101  50.416  1.00  0.00            
ATOM   1196  HA1 GLY A  79     111.082  96.831  50.936  1.00  0.00            
ATOM   1197  HA2 GLY A  79     111.892  96.491  49.426  1.00  0.00            
ATOM   1198  C   GLY A  79     113.002  95.971  51.206  1.00  0.00            
ATOM   1199  O   GLY A  79     112.962  95.591  52.376  1.00  0.00            
ATOM   1200  N   HIS A  80     114.132  96.291  50.576  1.00  0.00            
ATOM   1201  H   HIS A  80     114.092  96.511  49.586  1.00  0.00            
ATOM   1202  CA  HIS A  80     115.452  96.390  51.236  1.00  0.00            
ATOM   1203  HA  HIS A  80     115.502  95.630  52.026  1.00  0.00            
ATOM   1204  CB  HIS A  80     116.582  96.080  50.246  1.00  0.00            
ATOM   1205  HB1 HIS A  80     117.532  96.170  50.756  1.00  0.00            
ATOM   1206  HB2 HIS A  80     116.562  96.820  49.436  1.00  0.00            
ATOM   1207  CG  HIS A  80     116.492  94.700  49.646  1.00  0.00            
ATOM   1208  ND1 HIS A  80     116.682  93.500  50.336  1.00  0.00            
ATOM   1209  CE1 HIS A  80     116.412  92.520  49.456  1.00  0.00            
ATOM   1210  HE1 HIS A  80     116.442  91.470  49.676  1.00  0.00            
ATOM   1211  NE2 HIS A  80     116.082  93.050  48.266  1.00  0.00            
ATOM   1212  HE2 HIS A  80     115.812  92.530  47.436  1.00  0.00            
ATOM   1213  CD2 HIS A  80     116.152  94.420  48.366  1.00  0.00            
ATOM   1214  HD2 HIS A  80     115.912  95.130  47.586  1.00  0.00            
ATOM   1215  C   HIS A  80     115.653  97.760  51.906  1.00  0.00            
ATOM   1216  O   HIS A  80     115.143  98.770  51.426  1.00  0.00            
ATOM   1217  N   PHE A  81     116.393  97.800  53.016  1.00  0.00            
ATOM   1218  H   PHE A  81     116.813  96.940  53.346  1.00  0.00            
ATOM   1219  CA  PHE A  81     116.533  99.000  53.836  1.00  0.00            
ATOM   1220  HA  PHE A  81     115.543  99.390  54.036  1.00  0.00            
ATOM   1221  CB  PHE A  81     117.163  98.650  55.196  1.00  0.00            
ATOM   1222  HB1 PHE A  81     117.663  99.520  55.606  1.00  0.00            
ATOM   1223  HB2 PHE A  81     117.923  97.880  55.066  1.00  0.00            
ATOM   1224  CG  PHE A  81     116.123  98.190  56.206  1.00  0.00            
ATOM   1225  CD1 PHE A  81     115.853  96.820  56.386  1.00  0.00            
ATOM   1226  HD1 PHE A  81     116.412  96.080  55.836  1.00  0.00            
ATOM   1227  CE1 PHE A  81     114.863  96.410  57.286  1.00  0.00            
ATOM   1228  HE1 PHE A  81     114.672  95.361  57.446  1.00  0.00            
ATOM   1229  CZ  PHE A  81     114.133  97.381  58.016  1.00  0.00            
ATOM   1230  HZ  PHE A  81     113.373  97.071  58.706  1.00  0.00            
ATOM   1231  CE2 PHE A  81     114.413  98.741  57.846  1.00  0.00            
ATOM   1232  HE2 PHE A  81     113.873  99.481  58.426  1.00  0.00            
ATOM   1233  CD2 PHE A  81     115.403  99.150  56.946  1.00  0.00            
ATOM   1234  HD2 PHE A  81     115.623 100.210  56.826  1.00  0.00            
ATOM   1235  C   PHE A  81     117.293 100.150  53.156  1.00  0.00            
ATOM   1236  O   PHE A  81     118.203  99.940  52.356  1.00  0.00            
ATOM   1237  N   GLY A  82     116.953 101.380  53.546  1.00  0.00            
ATOM   1238  H   GLY A  82     116.223 101.480  54.236  1.00  0.00            
ATOM   1239  CA  GLY A  82     117.834 102.540  53.406  1.00  0.00            
ATOM   1240  HA1 GLY A  82     117.234 103.420  53.146  1.00  0.00            
ATOM   1241  HA2 GLY A  82     118.573 102.380  52.626  1.00  0.00            
ATOM   1242  C   GLY A  82     118.564 102.820  54.716  1.00  0.00            
ATOM   1243  O   GLY A  82     118.344 102.140  55.716  1.00  0.00            
ATOM   1244  N   HIS A  83     119.424 103.840  54.726  1.00  0.00            
ATOM   1245  H   HIS A  83     119.654 104.330  53.866  1.00  0.00            
ATOM   1246  CA  HIS A  83     119.904 104.430  55.976  1.00  0.00            
ATOM   1247  HA  HIS A  83     119.084 104.420  56.676  1.00  0.00            
ATOM   1248  CB  HIS A  83     121.044 103.579  56.576  1.00  0.00            
ATOM   1249  HB1 HIS A  83     120.864 102.519  56.376  1.00  0.00            
ATOM   1250  HB2 HIS A  83     121.034 103.709  57.656  1.00  0.00            
ATOM   1251  CG  HIS A  83     122.414 103.949  56.086  1.00  0.00            
ATOM   1252  ND1 HIS A  83     123.404 104.499  56.866  1.00  0.00            
ATOM   1253  HD1 HIS A  83     123.364 104.689  57.856  1.00  0.00            
ATOM   1254  CE1 HIS A  83     124.454 104.729  56.066  1.00  0.00            
ATOM   1255  HE1 HIS A  83     125.404 105.129  56.406  1.00  0.00            
ATOM   1256  NE2 HIS A  83     124.184 104.359  54.806  1.00  0.00            
ATOM   1257  CD2 HIS A  83     122.884 103.859  54.806  1.00  0.00            
ATOM   1258  HD2 HIS A  83     122.334 103.479  53.956  1.00  0.00            
ATOM   1259  C   HIS A  83     120.314 105.900  55.776  1.00  0.00            
ATOM   1260  O   HIS A  83     120.384 106.370  54.636  1.00  0.00            
ATOM   1261  N   ILE A  84     120.614 106.609  56.866  1.00  0.00            
ATOM   1262  H   ILE A  84     120.484 106.170  57.766  1.00  0.00            
ATOM   1263  CA  ILE A  84     121.315 107.899  56.816  1.00  0.00            
ATOM   1264  HA  ILE A  84     121.725 108.009  55.826  1.00  0.00            
ATOM   1265  CB  ILE A  84     120.335 109.080  56.986  1.00  0.00            
ATOM   1266  HB  ILE A  84     119.625 108.990  56.166  1.00  0.00            
ATOM   1267  CG2 ILE A  84     119.495 109.000  58.276  1.00  0.00            
ATOM   1268 1HG2 ILE A  84     118.805 109.840  58.326  1.00  0.00            
ATOM   1269 2HG2 ILE A  84     118.915 108.080  58.286  1.00  0.00            
ATOM   1270 3HG2 ILE A  84     120.145 109.020  59.156  1.00  0.00            
ATOM   1271  CG1 ILE A  84     121.015 110.459  56.806  1.00  0.00            
ATOM   1272 1HG1 ILE A  84     120.325 111.120  56.286  1.00  0.00            
ATOM   1273 2HG1 ILE A  84     121.895 110.349  56.176  1.00  0.00            
ATOM   1274  CD  ILE A  84     121.455 111.189  58.086  1.00  0.00            
ATOM   1275  HD1 ILE A  84     122.095 112.029  57.836  1.00  0.00            
ATOM   1276  HD2 ILE A  84     120.575 111.559  58.616  1.00  0.00            
ATOM   1277  HD3 ILE A  84     121.995 110.509  58.736  1.00  0.00            
ATOM   1278  C   ILE A  84     122.525 107.899  57.766  1.00  0.00            
ATOM   1279  O   ILE A  84     122.435 107.419  58.896  1.00  0.00            
ATOM   1280  N   ASP A  85     123.675 108.399  57.286  1.00  0.00            
ATOM   1281  H   ASP A  85     123.675 108.719  56.336  1.00  0.00            
ATOM   1282  CA  ASP A  85     124.885 108.649  58.076  1.00  0.00            
ATOM   1283  HA  ASP A  85     125.045 107.829  58.786  1.00  0.00            
ATOM   1284  CB  ASP A  85     126.125 108.759  57.156  1.00  0.00            
ATOM   1285  HB1 ASP A  85     126.965 109.108  57.756  1.00  0.00            
ATOM   1286  HB2 ASP A  85     125.935 109.499  56.386  1.00  0.00            
ATOM   1287  CG  ASP A  85     126.544 107.438  56.496  1.00  0.00            
ATOM   1288  OD1 ASP A  85     127.204 106.618  57.176  1.00  0.00            
ATOM   1289  OD2 ASP A  85     126.184 107.209  55.316  1.00  0.00            
ATOM   1290  C   ASP A  85     124.695 109.949  58.876  1.00  0.00            
ATOM   1291  O   ASP A  85     124.865 111.039  58.326  1.00  0.00            
ATOM   1292  N   LEU A  86     124.325 109.839  60.156  1.00  0.00            
ATOM   1293  H   LEU A  86     124.255 108.919  60.566  1.00  0.00            
ATOM   1294  CA  LEU A  86     124.205 110.999  61.046  1.00  0.00            
ATOM   1295  HA  LEU A  86     123.735 111.809  60.486  1.00  0.00            
ATOM   1296  CB  LEU A  86     123.335 110.689  62.276  1.00  0.00            
ATOM   1297  HB1 LEU A  86     123.475 111.479  63.006  1.00  0.00            
ATOM   1298  HB2 LEU A  86     123.705 109.769  62.736  1.00  0.00            
ATOM   1299  CG  LEU A  86     121.825 110.539  62.016  1.00  0.00            
ATOM   1300  HG  LEU A  86     121.655 109.819  61.206  1.00  0.00            
ATOM   1301  CD1 LEU A  86     121.125 110.029  63.276  1.00  0.00            
ATOM   1302 1HD1 LEU A  86     120.065 109.870  63.076  1.00  0.00            
ATOM   1303 2HD1 LEU A  86     121.565 109.089  63.606  1.00  0.00            
ATOM   1304 3HD1 LEU A  86     121.235 110.759  64.076  1.00  0.00            
ATOM   1305  CD2 LEU A  86     121.175 111.859  61.626  1.00  0.00            
ATOM   1306 1HD2 LEU A  86     120.095 111.730  61.516  1.00  0.00            
ATOM   1307 2HD2 LEU A  86     121.376 112.609  62.386  1.00  0.00            
ATOM   1308 3HD2 LEU A  86     121.585 112.209  60.686  1.00  0.00            
ATOM   1309  C   LEU A  86     125.595 111.479  61.456  1.00  0.00            
ATOM   1310  O   LEU A  86     126.435 110.688  61.876  1.00  0.00            
ATOM   1311  N   ALA A  87     125.836 112.789  61.376  1.00  0.00            
ATOM   1312  H   ALA A  87     125.106 113.389  60.996  1.00  0.00            
ATOM   1313  CA  ALA A  87     127.146 113.378  61.646  1.00  0.00            
ATOM   1314  HA  ALA A  87     127.896 112.768  61.136  1.00  0.00            
ATOM   1315  CB  ALA A  87     127.166 114.758  60.996  1.00  0.00            
ATOM   1316  HB1 ALA A  87     128.166 115.168  61.046  1.00  0.00            
ATOM   1317  HB2 ALA A  87     126.886 114.668  59.946  1.00  0.00            
ATOM   1318  HB3 ALA A  87     126.456 115.418  61.496  1.00  0.00            
ATOM   1319  C   ALA A  87     127.546 113.398  63.136  1.00  0.00            
ATOM   1320  O   ALA A  87     128.716 113.618  63.456  1.00  0.00            
ATOM   1321  N   LYS A  88     126.606 113.108  64.046  1.00  0.00            
ATOM   1322  H   LYS A  88     125.666 112.949  63.686  1.00  0.00            
ATOM   1323  CA  LYS A  88     126.836 112.798  65.466  1.00  0.00            
ATOM   1324  HA  LYS A  88     127.906 112.718  65.626  1.00  0.00            
ATOM   1325  CB  LYS A  88     126.316 113.938  66.366  1.00  0.00            
ATOM   1326  HB1 LYS A  88     126.206 113.548  67.376  1.00  0.00            
ATOM   1327  HB2 LYS A  88     125.336 114.279  66.016  1.00  0.00            
ATOM   1328  CG  LYS A  88     127.306 115.118  66.406  1.00  0.00            
ATOM   1329  HG1 LYS A  88     127.356 115.598  65.426  1.00  0.00            
ATOM   1330  HG2 LYS A  88     128.286 114.728  66.656  1.00  0.00            
ATOM   1331  CD  LYS A  88     126.906 116.148  67.466  1.00  0.00            
ATOM   1332  HD1 LYS A  88     126.626 115.628  68.386  1.00  0.00            
ATOM   1333  HD2 LYS A  88     126.056 116.729  67.106  1.00  0.00            
ATOM   1334  CE  LYS A  88     128.086 117.068  67.766  1.00  0.00            
ATOM   1335  HE1 LYS A  88     128.506 117.418  66.816  1.00  0.00            
ATOM   1336  HE2 LYS A  88     128.856 116.478  68.276  1.00  0.00            
ATOM   1337  NZ  LYS A  88     127.677 118.218  68.596  1.00  0.00            
ATOM   1338  HZ1 LYS A  88     128.477 118.728  68.966  1.00  0.00            
ATOM   1339  HZ2 LYS A  88     127.137 118.848  68.006  1.00  0.00            
ATOM   1340  HZ3 LYS A  88     127.097 117.898  69.366  1.00  0.00            
ATOM   1341  C   LYS A  88     126.215 111.458  65.866  1.00  0.00            
ATOM   1342  O   LYS A  88     125.145 111.119  65.356  1.00  0.00            
ATOM   1343  N   PRO A  89     126.825 110.688  66.786  1.00  0.00            
ATOM   1344  CD  PRO A  89     128.205 110.788  67.226  1.00  0.00            
ATOM   1345  HD1 PRO A  89     128.286 111.528  68.026  1.00  0.00            
ATOM   1346  HD2 PRO A  89     128.875 111.038  66.406  1.00  0.00            
ATOM   1347  CG  PRO A  89     128.575 109.408  67.766  1.00  0.00            
ATOM   1348  HG1 PRO A  89     129.265 109.498  68.606  1.00  0.00            
ATOM   1349  HG2 PRO A  89     129.025 108.818  66.966  1.00  0.00            
ATOM   1350  CB  PRO A  89     127.245 108.788  68.186  1.00  0.00            
ATOM   1351  HB1 PRO A  89     127.135 108.868  69.266  1.00  0.00            
ATOM   1352  HB2 PRO A  89     127.205 107.738  67.896  1.00  0.00            
ATOM   1353  CA  PRO A  89     126.155 109.588  67.476  1.00  0.00            
ATOM   1354  HA  PRO A  89     125.675 108.949  66.736  1.00  0.00            
ATOM   1355  C   PRO A  89     125.095 110.149  68.446  1.00  0.00            
ATOM   1356  O   PRO A  89     125.405 110.979  69.306  1.00  0.00            
ATOM   1357  N   VAL A  90     123.855 109.689  68.306  1.00  0.00            
ATOM   1358  H   VAL A  90     123.685 108.979  67.606  1.00  0.00            
ATOM   1359  CA  VAL A  90     122.685 110.199  69.056  1.00  0.00            
ATOM   1360  HA  VAL A  90     122.906 111.189  69.426  1.00  0.00            
ATOM   1361  CB  VAL A  90     121.485 110.339  68.076  1.00  0.00            
ATOM   1362  HB  VAL A  90     121.315 109.389  67.576  1.00  0.00            
ATOM   1363  CG1 VAL A  90     120.165 110.779  68.706  1.00  0.00            
ATOM   1364 1HG1 VAL A  90     119.385 110.780  67.956  1.00  0.00            
ATOM   1365 2HG1 VAL A  90     119.875 110.100  69.506  1.00  0.00            
ATOM   1366 3HG1 VAL A  90     120.266 111.789  69.096  1.00  0.00            
ATOM   1367  CG2 VAL A  90     121.805 111.379  66.986  1.00  0.00            
ATOM   1368 1HG2 VAL A  90     120.945 111.519  66.336  1.00  0.00            
ATOM   1369 2HG2 VAL A  90     122.056 112.339  67.446  1.00  0.00            
ATOM   1370 3HG2 VAL A  90     122.645 111.049  66.376  1.00  0.00            
ATOM   1371  C   VAL A  90     122.415 109.309  70.296  1.00  0.00            
ATOM   1372  O   VAL A  90     122.725 108.119  70.286  1.00  0.00            
ATOM   1373  N   PHE A  91     121.875 109.869  71.386  1.00  0.00            
ATOM   1374  H   PHE A  91     121.615 110.849  71.366  1.00  0.00            
ATOM   1375  CA  PHE A  91     121.495 109.079  72.566  1.00  0.00            
ATOM   1376  HA  PHE A  91     122.315 108.379  72.806  1.00  0.00            
ATOM   1377  CB  PHE A  91     121.275 109.969  73.806  1.00  0.00            
ATOM   1378  HB1 PHE A  91     120.895 109.339  74.606  1.00  0.00            
ATOM   1379  HB2 PHE A  91     120.496 110.689  73.596  1.00  0.00            
ATOM   1380  CG  PHE A  91     122.486 110.709  74.356  1.00  0.00            
ATOM   1381  CD1 PHE A  91     123.435 110.019  75.116  1.00  0.00            
ATOM   1382  HD1 PHE A  91     123.335 108.959  75.296  1.00  0.00            
ATOM   1383  CE1 PHE A  91     124.536 110.719  75.676  1.00  0.00            
ATOM   1384  HE1 PHE A  91     125.286 110.189  76.246  1.00  0.00            
ATOM   1385  CZ  PHE A  91     124.666 112.099  75.456  1.00  0.00            
ATOM   1386  HZ  PHE A  91     125.516 112.629  75.866  1.00  0.00            
ATOM   1387  CE2 PHE A  91     123.716 112.789  74.696  1.00  0.00            
ATOM   1388  HE2 PHE A  91     123.836 113.839  74.516  1.00  0.00            
ATOM   1389  CD2 PHE A  91     122.616 112.089  74.146  1.00  0.00            
ATOM   1390  HD2 PHE A  91     121.876 112.629  73.586  1.00  0.00            
ATOM   1391  C   PHE A  91     120.235 108.249  72.306  1.00  0.00            
ATOM   1392  O   PHE A  91     119.245 108.750  71.766  1.00  0.00            
ATOM   1393  N   HIS A  92     120.225 106.999  72.756  1.00  0.00            
ATOM   1394  H   HIS A  92     121.085 106.629  73.146  1.00  0.00            
ATOM   1395  CA  HIS A  92     119.035 106.150  72.876  1.00  0.00            
ATOM   1396  HA  HIS A  92     118.295 106.450  72.126  1.00  0.00            
ATOM   1397  CB  HIS A  92     119.414 104.690  72.566  1.00  0.00            
ATOM   1398  HB1 HIS A  92     119.964 104.259  73.406  1.00  0.00            
ATOM   1399  HB2 HIS A  92     120.064 104.669  71.706  1.00  0.00            
ATOM   1400  CG  HIS A  92     118.234 103.800  72.266  1.00  0.00            
ATOM   1401  ND1 HIS A  92     118.264 102.740  71.346  1.00  0.00            
ATOM   1402  CE1 HIS A  92     117.054 102.170  71.426  1.00  0.00            
ATOM   1403  HE1 HIS A  92     116.764 101.280  70.876  1.00  0.00            
ATOM   1404  NE2 HIS A  92     116.274 102.800  72.306  1.00  0.00            
ATOM   1405  HE2 HIS A  92     115.354 102.500  72.616  1.00  0.00            
ATOM   1406  CD2 HIS A  92     117.004 103.830  72.846  1.00  0.00            
ATOM   1407  HD2 HIS A  92     116.664 104.510  73.606  1.00  0.00            
ATOM   1408  C   HIS A  92     118.415 106.360  74.256  1.00  0.00            
ATOM   1409  O   HIS A  92     118.585 105.560  75.176  1.00  0.00            
ATOM   1410  N   VAL A  93     117.705 107.480  74.426  1.00  0.00            
ATOM   1411  H   VAL A  93     117.595 108.090  73.636  1.00  0.00            
ATOM   1412  CA  VAL A  93     117.145 107.930  75.726  1.00  0.00            
ATOM   1413  HA  VAL A  93     117.965 107.990  76.436  1.00  0.00            
ATOM   1414  CB  VAL A  93     116.535 109.340  75.606  1.00  0.00            
ATOM   1415  HB  VAL A  93     116.095 109.610  76.566  1.00  0.00            
ATOM   1416  CG1 VAL A  93     117.626 110.380  75.286  1.00  0.00            
ATOM   1417 1HG1 VAL A  93     117.176 111.370  75.266  1.00  0.00            
ATOM   1418 2HG1 VAL A  93     118.386 110.360  76.056  1.00  0.00            
ATOM   1419 3HG1 VAL A  93     118.075 110.180  74.316  1.00  0.00            
ATOM   1420  CG2 VAL A  93     115.445 109.420  74.526  1.00  0.00            
ATOM   1421 1HG2 VAL A  93     114.966 110.390  74.576  1.00  0.00            
ATOM   1422 2HG2 VAL A  93     115.865 109.280  73.536  1.00  0.00            
ATOM   1423 3HG2 VAL A  93     114.675 108.670  74.706  1.00  0.00            
ATOM   1424  C   VAL A  93     116.115 106.970  76.336  1.00  0.00            
ATOM   1425  O   VAL A  93     115.925 106.980  77.546  1.00  0.00            
ATOM   1426  N   GLY A  94     115.485 106.110  75.526  1.00  0.00            
ATOM   1427  H   GLY A  94     115.605 106.240  74.526  1.00  0.00            
ATOM   1428  CA  GLY A  94     114.535 105.090  75.976  1.00  0.00            
ATOM   1429  HA1 GLY A  94     113.995 104.711  75.106  1.00  0.00            
ATOM   1430  HA2 GLY A  94     113.825 105.541  76.656  1.00  0.00            
ATOM   1431  C   GLY A  94     115.184 103.880  76.676  1.00  0.00            
ATOM   1432  O   GLY A  94     114.534 103.270  77.536  1.00  0.00            
ATOM   1433  N   PHE A  95     116.464 103.580  76.426  1.00  0.00            
ATOM   1434  H   PHE A  95     116.974 104.170  75.776  1.00  0.00            
ATOM   1435  CA  PHE A  95     117.184 102.450  77.036  1.00  0.00            
ATOM   1436  HA  PHE A  95     116.464 101.640  77.126  1.00  0.00            
ATOM   1437  CB  PHE A  95     118.324 101.970  76.106  1.00  0.00            
ATOM   1438  HB1 PHE A  95     119.234 101.800  76.686  1.00  0.00            
ATOM   1439  HB2 PHE A  95     118.574 102.750  75.396  1.00  0.00            
ATOM   1440  CG  PHE A  95     118.064 100.670  75.366  1.00  0.00            
ATOM   1441  CD1 PHE A  95     118.364 100.570  73.996  1.00  0.00            
ATOM   1442  HD1 PHE A  95     118.834 101.410  73.496  1.00  0.00            
ATOM   1443  CE1 PHE A  95     118.054  99.410  73.276  1.00  0.00            
ATOM   1444  HE1 PHE A  95     118.264  99.350  72.216  1.00  0.00            
ATOM   1445  CZ  PHE A  95     117.463  98.320  73.936  1.00  0.00            
ATOM   1446  HZ  PHE A  95     117.223  97.420  73.386  1.00  0.00            
ATOM   1447  CE2 PHE A  95     117.233  98.380  75.326  1.00  0.00            
ATOM   1448  HE2 PHE A  95     116.813  97.530  75.836  1.00  0.00            
ATOM   1449  CD2 PHE A  95     117.524  99.550  76.036  1.00  0.00            
ATOM   1450  HD2 PHE A  95     117.324  99.600  77.096  1.00  0.00            
ATOM   1451  C   PHE A  95     117.664 102.730  78.466  1.00  0.00            
ATOM   1452  O   PHE A  95     118.464 101.970  79.026  1.00  0.00            
ATOM   1453  N   ILE A  96     117.185 103.820  79.076  1.00  0.00            
ATOM   1454  H   ILE A  96     116.495 104.350  78.566  1.00  0.00            
ATOM   1455  CA  ILE A  96     117.735 104.430  80.276  1.00  0.00            
ATOM   1456  HA  ILE A  96     118.715 104.810  79.996  1.00  0.00            
ATOM   1457  CB  ILE A  96     116.865 105.650  80.676  1.00  0.00            
ATOM   1458  HB  ILE A  96     116.235 105.900  79.816  1.00  0.00            
ATOM   1459  CG2 ILE A  96     115.875 105.380  81.816  1.00  0.00            
ATOM   1460 1HG2 ILE A  96     115.205 106.230  81.936  1.00  0.00            
ATOM   1461 2HG2 ILE A  96     115.255 104.510  81.576  1.00  0.00            
ATOM   1462 3HG2 ILE A  96     116.395 105.210  82.756  1.00  0.00            
ATOM   1463  CG1 ILE A  96     117.715 106.920  80.906  1.00  0.00            
ATOM   1464 1HG1 ILE A  96     117.055 107.740  81.166  1.00  0.00            
ATOM   1465 2HG1 ILE A  96     118.185 107.190  79.956  1.00  0.00            
ATOM   1466  CD  ILE A  96     118.825 106.820  81.966  1.00  0.00            
ATOM   1467  HD1 ILE A  96     119.265 107.800  82.116  1.00  0.00            
ATOM   1468  HD2 ILE A  96     118.415 106.460  82.906  1.00  0.00            
ATOM   1469  HD3 ILE A  96     119.605 106.130  81.636  1.00  0.00            
ATOM   1470  C   ILE A  96     117.965 103.450  81.436  1.00  0.00            
ATOM   1471  O   ILE A  96     119.015 103.530  82.066  1.00  0.00            
ATOM   1472  N   ALA A  97     117.094 102.460  81.676  1.00  0.00            
ATOM   1473  H   ALA A  97     116.284 102.380  81.076  1.00  0.00            
ATOM   1474  CA  ALA A  97     117.254 101.520  82.786  1.00  0.00            
ATOM   1475  HA  ALA A  97     117.484 102.080  83.696  1.00  0.00            
ATOM   1476  CB  ALA A  97     115.914 100.810  82.996  1.00  0.00            
ATOM   1477  HB1 ALA A  97     115.984 100.170  83.876  1.00  0.00            
ATOM   1478  HB2 ALA A  97     115.124 101.540  83.156  1.00  0.00            
ATOM   1479  HB3 ALA A  97     115.664 100.200  82.126  1.00  0.00            
ATOM   1480  C   ALA A  97     118.404 100.520  82.556  1.00  0.00            
ATOM   1481  O   ALA A  97     119.194 100.230  83.456  1.00  0.00            
ATOM   1482  N   LYS A  98     118.544 100.030  81.306  1.00  0.00            
ATOM   1483  H   LYS A  98     117.894 100.390  80.606  1.00  0.00            
ATOM   1484  CA  LYS A  98     119.654  99.170  80.876  1.00  0.00            
ATOM   1485  HA  LYS A  98     119.854  98.429  81.646  1.00  0.00            
ATOM   1486  CB  LYS A  98     119.264  98.420  79.586  1.00  0.00            
ATOM   1487  HB1 LYS A  98     120.134  97.859  79.226  1.00  0.00            
ATOM   1488  HB2 LYS A  98     119.034  99.170  78.816  1.00  0.00            
ATOM   1489  CG  LYS A  98     118.063  97.460  79.706  1.00  0.00            
ATOM   1490  HG1 LYS A  98     117.733  97.240  78.686  1.00  0.00            
ATOM   1491  HG2 LYS A  98     117.234  97.960  80.206  1.00  0.00            
ATOM   1492  CD  LYS A  98     118.343  96.120  80.416  1.00  0.00            
ATOM   1493  HD1 LYS A  98     118.473  96.280  81.486  1.00  0.00            
ATOM   1494  HD2 LYS A  98     119.243  95.650  80.006  1.00  0.00            
ATOM   1495  CE  LYS A  98     117.133  95.220  80.156  1.00  0.00            
ATOM   1496  HE1 LYS A  98     116.973  95.160  79.076  1.00  0.00            
ATOM   1497  HE2 LYS A  98     116.253  95.700  80.596  1.00  0.00            
ATOM   1498  NZ  LYS A  98     117.223  93.830  80.676  1.00  0.00            
ATOM   1499  HZ1 LYS A  98     116.353  93.340  80.446  1.00  0.00            
ATOM   1500  HZ2 LYS A  98     117.973  93.300  80.246  1.00  0.00            
ATOM   1501  HZ3 LYS A  98     117.313  93.820  81.686  1.00  0.00            
ATOM   1502  C   LYS A  98     120.954  99.949  80.686  1.00  0.00            
ATOM   1503  O   LYS A  98     122.024  99.339  80.636  1.00  0.00            
ATOM   1504  N   ILE A  99     120.894 101.279  80.586  1.00  0.00            
ATOM   1505  H   ILE A  99     119.974 101.689  80.516  1.00  0.00            
ATOM   1506  CA  ILE A  99     122.054 102.189  80.546  1.00  0.00            
ATOM   1507  HA  ILE A  99     122.894 101.689  80.056  1.00  0.00            
ATOM   1508  CB  ILE A  99     121.704 103.429  79.686  1.00  0.00            
ATOM   1509  HB  ILE A  99     120.755 103.829  80.026  1.00  0.00            
ATOM   1510  CG2 ILE A  99     122.765 104.529  79.846  1.00  0.00            
ATOM   1511 1HG2 ILE A  99     122.525 105.389  79.216  1.00  0.00            
ATOM   1512 2HG2 ILE A  99     122.805 104.889  80.876  1.00  0.00            
ATOM   1513 3HG2 ILE A  99     123.745 104.139  79.556  1.00  0.00            
ATOM   1514  CG1 ILE A  99     121.574 102.999  78.206  1.00  0.00            
ATOM   1515 1HG1 ILE A  99     120.964 102.099  78.136  1.00  0.00            
ATOM   1516 2HG1 ILE A  99     122.554 102.759  77.806  1.00  0.00            
ATOM   1517  CD  ILE A  99     120.935 104.059  77.316  1.00  0.00            
ATOM   1518  HD1 ILE A  99     120.834 103.669  76.296  1.00  0.00            
ATOM   1519  HD2 ILE A  99     119.945 104.339  77.686  1.00  0.00            
ATOM   1520  HD3 ILE A  99     121.565 104.939  77.286  1.00  0.00            
ATOM   1521  C   ILE A  99     122.534 102.519  81.956  1.00  0.00            
ATOM   1522  O   ILE A  99     123.684 102.259  82.286  1.00  0.00            
ATOM   1523  N   LYS A 100     121.635 103.009  82.816  1.00  0.00            
ATOM   1524  H   LYS A 100     120.705 103.189  82.446  1.00  0.00            
ATOM   1525  CA  LYS A 100     121.825 103.299  84.256  1.00  0.00            
ATOM   1526  HA  LYS A 100     122.345 104.239  84.376  1.00  0.00            
ATOM   1527  CB  LYS A 100     120.405 103.449  84.846  1.00  0.00            
ATOM   1528  HB1 LYS A 100     119.844 102.539  84.626  1.00  0.00            
ATOM   1529  HB2 LYS A 100     119.915 104.279  84.336  1.00  0.00            
ATOM   1530  CG  LYS A 100     120.315 103.729  86.346  1.00  0.00            
ATOM   1531  HG1 LYS A 100     120.705 104.719  86.556  1.00  0.00            
ATOM   1532  HG2 LYS A 100     120.875 102.979  86.906  1.00  0.00            
ATOM   1533  CD  LYS A 100     118.845 103.670  86.766  1.00  0.00            
ATOM   1534  HD1 LYS A 100     118.465 102.660  86.596  1.00  0.00            
ATOM   1535  HD2 LYS A 100     118.265 104.370  86.156  1.00  0.00            
ATOM   1536  CE  LYS A 100     118.665 104.030  88.236  1.00  0.00            
ATOM   1537  HE1 LYS A 100     119.035 105.050  88.396  1.00  0.00            
ATOM   1538  HE2 LYS A 100     119.275 103.360  88.856  1.00  0.00            
ATOM   1539  NZ  LYS A 100     117.245 103.950  88.636  1.00  0.00            
ATOM   1540  HZ1 LYS A 100     117.145 104.190  89.616  1.00  0.00            
ATOM   1541  HZ2 LYS A 100     116.695 104.620  88.096  1.00  0.00            
ATOM   1542  HZ3 LYS A 100     116.865 103.030  88.476  1.00  0.00            
ATOM   1543  C   LYS A 100     122.654 102.219  84.946  1.00  0.00            
ATOM   1544  O   LYS A 100     123.795 102.449  85.346  1.00  0.00            
ATOM   1545  N   LYS A 101     122.144 100.979  84.946  1.00  0.00            
ATOM   1546  H   LYS A 101     121.224 100.859  84.536  1.00  0.00            
ATOM   1547  CA  LYS A 101     122.754  99.829  85.626  1.00  0.00            
ATOM   1548  HA  LYS A 101     123.224 100.219  86.536  1.00  0.00            
ATOM   1549  CB  LYS A 101     121.654  98.859  86.096  1.00  0.00            
ATOM   1550  HB1 LYS A 101     122.104  98.059  86.676  1.00  0.00            
ATOM   1551  HB2 LYS A 101     121.164  98.419  85.226  1.00  0.00            
ATOM   1552  CG  LYS A 101     120.594  99.579  86.966  1.00  0.00            
ATOM   1553  HG1 LYS A 101     119.964 100.199  86.326  1.00  0.00            
ATOM   1554  HG2 LYS A 101     121.104 100.239  87.666  1.00  0.00            
ATOM   1555  CD  LYS A 101     119.704  98.619  87.756  1.00  0.00            
ATOM   1556  HD1 LYS A 101     120.324  97.919  88.316  1.00  0.00            
ATOM   1557  HD2 LYS A 101     119.064  98.050  87.076  1.00  0.00            
ATOM   1558  CE  LYS A 101     118.844  99.440  88.726  1.00  0.00            
ATOM   1559  HE1 LYS A 101     118.104  99.990  88.146  1.00  0.00            
ATOM   1560  HE2 LYS A 101     119.474 100.159  89.246  1.00  0.00            
ATOM   1561  NZ  LYS A 101     118.154  98.600  89.736  1.00  0.00            
ATOM   1562  HZ1 LYS A 101     117.464  99.150  90.246  1.00  0.00            
ATOM   1563  HZ2 LYS A 101     117.654  97.830  89.296  1.00  0.00            
ATOM   1564  HZ3 LYS A 101     118.814  98.220  90.406  1.00  0.00            
ATOM   1565  C   LYS A 101     123.914  99.159  84.856  1.00  0.00            
ATOM   1566  O   LYS A 101     124.364  98.069  85.236  1.00  0.00            
ATOM   1567  N   VAL A 102     124.434  99.819  83.816  1.00  0.00            
ATOM   1568  H   VAL A 102     123.994 100.699  83.576  1.00  0.00            
ATOM   1569  CA  VAL A 102     125.674  99.498  83.076  1.00  0.00            
ATOM   1570  HA  VAL A 102     126.114  98.588  83.466  1.00  0.00            
ATOM   1571  CB  VAL A 102     125.364  99.259  81.576  1.00  0.00            
ATOM   1572  HB  VAL A 102     124.654 100.009  81.236  1.00  0.00            
ATOM   1573  CG1 VAL A 102     126.584  99.328  80.656  1.00  0.00            
ATOM   1574 1HG1 VAL A 102     126.314  99.028  79.646  1.00  0.00            
ATOM   1575 2HG1 VAL A 102     126.954 100.348  80.606  1.00  0.00            
ATOM   1576 3HG1 VAL A 102     127.374  98.668  81.026  1.00  0.00            
ATOM   1577  CG2 VAL A 102     124.744  97.869  81.376  1.00  0.00            
ATOM   1578 1HG2 VAL A 102     124.324  97.809  80.366  1.00  0.00            
ATOM   1579 2HG2 VAL A 102     125.503  97.099  81.476  1.00  0.00            
ATOM   1580 3HG2 VAL A 102     123.954  97.709  82.096  1.00  0.00            
ATOM   1581  C   VAL A 102     126.724 100.588  83.276  1.00  0.00            
ATOM   1582  O   VAL A 102     127.814 100.298  83.776  1.00  0.00            
ATOM   1583  N   CYS A 103     126.404 101.848  82.976  1.00  0.00            
ATOM   1584  H   CYS A 103     125.484 102.018  82.566  1.00  0.00            
ATOM   1585  CA  CYS A 103     127.295 103.008  83.076  1.00  0.00            
ATOM   1586  HA  CYS A 103     128.214 102.818  82.516  1.00  0.00            
ATOM   1587  CB  CYS A 103     126.575 104.208  82.436  1.00  0.00            
ATOM   1588  HB1 CYS A 103     127.145 105.118  82.616  1.00  0.00            
ATOM   1589  HB2 CYS A 103     125.575 104.308  82.876  1.00  0.00            
ATOM   1590  SG  CYS A 103     126.425 103.958  80.646  1.00  0.00            
ATOM   1591  HG  CYS A 103     127.715 104.228  80.366  1.00  0.00            
ATOM   1592  C   CYS A 103     127.715 103.348  84.516  1.00  0.00            
ATOM   1593  O   CYS A 103     128.785 103.918  84.736  1.00  0.00            
ATOM   1594  N   GLU A 104     126.905 102.968  85.516  1.00  0.00            
ATOM   1595  H   GLU A 104     125.985 102.628  85.286  1.00  0.00            
ATOM   1596  CA  GLU A 104     127.315 102.958  86.936  1.00  0.00            
ATOM   1597  HA  GLU A 104     127.805 103.898  87.196  1.00  0.00            
ATOM   1598  CB  GLU A 104     126.055 102.798  87.796  1.00  0.00            
ATOM   1599  HB1 GLU A 104     126.355 102.598  88.826  1.00  0.00            
ATOM   1600  HB2 GLU A 104     125.484 101.938  87.436  1.00  0.00            
ATOM   1601  CG  GLU A 104     125.155 104.049  87.806  1.00  0.00            
ATOM   1602  HG1 GLU A 104     125.115 104.469  86.796  1.00  0.00            
ATOM   1603  HG2 GLU A 104     125.605 104.798  88.456  1.00  0.00            
ATOM   1604  CD  GLU A 104     123.725 103.759  88.286  1.00  0.00            
ATOM   1605  OE1 GLU A 104     123.515 102.769  89.026  1.00  0.00            
ATOM   1606  OE2 GLU A 104     122.845 104.579  87.936  1.00  0.00            
ATOM   1607  C   GLU A 104     128.294 101.808  87.236  1.00  0.00            
ATOM   1608  O   GLU A 104     129.345 102.018  87.836  1.00  0.00            
ATOM   1609  N   CYS A 105     127.934 100.608  86.786  1.00  0.00            
ATOM   1610  H   CYS A 105     127.124 100.588  86.186  1.00  0.00            
ATOM   1611  CA  CYS A 105     128.454  99.308  87.226  1.00  0.00            
ATOM   1612  HA  CYS A 105     128.564  99.318  88.316  1.00  0.00            
ATOM   1613  CB  CYS A 105     127.374  98.298  86.836  1.00  0.00            
ATOM   1614  HB1 CYS A 105     127.334  98.208  85.746  1.00  0.00            
ATOM   1615  HB2 CYS A 105     126.404  98.648  87.196  1.00  0.00            
ATOM   1616  SG  CYS A 105     127.674  96.658  87.556  1.00  0.00            
ATOM   1617  HG  CYS A 105     126.603  96.068  87.016  1.00  0.00            
ATOM   1618  C   CYS A 105     129.834  98.958  86.626  1.00  0.00            
ATOM   1619  O   CYS A 105     130.664  98.318  87.276  1.00  0.00            
ATOM   1620  N   VAL A 106     130.094  99.398  85.386  1.00  0.00            
ATOM   1621  H   VAL A 106     129.354  99.908  84.916  1.00  0.00            
ATOM   1622  CA  VAL A 106     131.364  99.237  84.656  1.00  0.00            
ATOM   1623  HA  VAL A 106     132.044  98.617  85.216  1.00  0.00            
ATOM   1624  CB  VAL A 106     131.104  98.568  83.286  1.00  0.00            
ATOM   1625  HB  VAL A 106     130.394  99.178  82.726  1.00  0.00            
ATOM   1626  CG1 VAL A 106     132.394  98.427  82.466  1.00  0.00            
ATOM   1627 1HG1 VAL A 106     132.144  97.977  81.506  1.00  0.00            
ATOM   1628 2HG1 VAL A 106     132.824  99.407  82.276  1.00  0.00            
ATOM   1629 3HG1 VAL A 106     133.104  97.797  82.996  1.00  0.00            
ATOM   1630  CG2 VAL A 106     130.504  97.168  83.456  1.00  0.00            
ATOM   1631 1HG2 VAL A 106     130.293  96.738  82.476  1.00  0.00            
ATOM   1632 2HG2 VAL A 106     131.203  96.518  83.986  1.00  0.00            
ATOM   1633 3HG2 VAL A 106     129.574  97.208  84.006  1.00  0.00            
ATOM   1634  C   VAL A 106     131.974 100.627  84.506  1.00  0.00            
ATOM   1635  O   VAL A 106     131.514 101.437  83.706  1.00  0.00            
ATOM   1636  N   CYX A 107     132.944 100.967  85.356  1.00  0.00            
ATOM   1637  H   CYX A 107     133.334 100.257  85.966  1.00  0.00            
ATOM   1638  CA  CYX A 107     133.185 102.377  85.666  1.00  0.00            
ATOM   1639  HA  CYX A 107     132.195 102.827  85.746  1.00  0.00            
ATOM   1640  CB  CYX A 107     133.835 102.557  87.046  1.00  0.00            
ATOM   1641  HB1 CYX A 107     133.344 101.867  87.726  1.00  0.00            
ATOM   1642  HB2 CYX A 107     133.605 103.567  87.386  1.00  0.00            
ATOM   1643  SG  CYX A 107     135.635 102.347  87.146  1.00  0.00            
ATOM   1644  C   CYX A 107     133.925 103.167  84.576  1.00  0.00            
ATOM   1645  O   CYX A 107     134.794 102.657  83.856  1.00  0.00            
ATOM   1646  N   MET A 108     133.615 104.467  84.546  1.00  0.00            
ATOM   1647  H   MET A 108     132.885 104.797  85.166  1.00  0.00            
ATOM   1648  CA  MET A 108     134.255 105.457  83.686  1.00  0.00            
ATOM   1649  HA  MET A 108     134.085 105.167  82.656  1.00  0.00            
ATOM   1650  CB  MET A 108     133.615 106.837  83.926  1.00  0.00            
ATOM   1651  HB1 MET A 108     134.155 107.587  83.356  1.00  0.00            
ATOM   1652  HB2 MET A 108     133.675 107.097  84.976  1.00  0.00            
ATOM   1653  CG  MET A 108     132.155 106.867  83.476  1.00  0.00            
ATOM   1654  HG1 MET A 108     131.765 107.857  83.676  1.00  0.00            
ATOM   1655  HG2 MET A 108     131.575 106.167  84.086  1.00  0.00            
ATOM   1656  SD  MET A 108     131.885 106.457  81.726  1.00  0.00            
ATOM   1657  CE  MET A 108     132.365 108.007  80.906  1.00  0.00            
ATOM   1658  HE1 MET A 108     132.245 107.907  79.836  1.00  0.00            
ATOM   1659  HE2 MET A 108     131.725 108.817  81.256  1.00  0.00            
ATOM   1660  HE3 MET A 108     133.405 108.247  81.136  1.00  0.00            
ATOM   1661  C   MET A 108     135.775 105.547  83.876  1.00  0.00            
ATOM   1662  O   MET A 108     136.345 105.027  84.846  1.00  0.00            
ATOM   1663  N   HIS A 109     136.425 106.167  82.886  1.00  0.00            
ATOM   1664  H   HIS A 109     135.855 106.597  82.176  1.00  0.00            
ATOM   1665  CA  HIS A 109     137.875 106.236  82.686  1.00  0.00            
ATOM   1666  HA  HIS A 109     138.055 106.806  81.766  1.00  0.00            
ATOM   1667  CB  HIS A 109     138.545 107.036  83.826  1.00  0.00            
ATOM   1668  HB1 HIS A 109     139.565 107.256  83.536  1.00  0.00            
ATOM   1669  HB2 HIS A 109     138.595 106.396  84.716  1.00  0.00            
ATOM   1670  CG  HIS A 109     137.885 108.336  84.226  1.00  0.00            
ATOM   1671  ND1 HIS A 109     137.796 109.486  83.426  1.00  0.00            
ATOM   1672  CE1 HIS A 109     137.386 110.476  84.256  1.00  0.00            
ATOM   1673  HE1 HIS A 109     137.256 111.516  83.976  1.00  0.00            
ATOM   1674  NE2 HIS A 109     137.186 109.986  85.486  1.00  0.00            
ATOM   1675  HE2 HIS A 109     136.976 110.557  86.316  1.00  0.00            
ATOM   1676  CD2 HIS A 109     137.506 108.656  85.486  1.00  0.00            
ATOM   1677  HD2 HIS A 109     137.545 108.006  86.356  1.00  0.00            
ATOM   1678  C   HIS A 109     138.605 104.896  82.466  1.00  0.00            
ATOM   1679  O   HIS A 109     139.735 104.916  82.006  1.00  0.00            
ATOM   1680  N   CYX A 110     138.005 103.736  82.816  1.00  0.00            
ATOM   1681  H   CYX A 110     137.105 103.797  83.276  1.00  0.00            
ATOM   1682  CA  CYX A 110     138.744 102.466  82.896  1.00  0.00            
ATOM   1683  HA  CYX A 110     139.514 102.486  82.126  1.00  0.00            
ATOM   1684  CB  CYX A 110     139.474 102.426  84.246  1.00  0.00            
ATOM   1685  HB1 CYX A 110     140.315 103.116  84.176  1.00  0.00            
ATOM   1686  HB2 CYX A 110     139.904 101.436  84.396  1.00  0.00            
ATOM   1687  SG  CYX A 110     138.525 102.896  85.716  1.00  0.00            
ATOM   1688  C   CYX A 110     137.964 101.166  82.596  1.00  0.00            
ATOM   1689  O   CYX A 110     138.524 100.086  82.806  1.00  0.00            
ATOM   1690  N   GLY A 111     136.714 101.217  82.106  1.00  0.00            
ATOM   1691  H   GLY A 111     136.244 102.107  82.106  1.00  0.00            
ATOM   1692  CA  GLY A 111     136.074 100.127  81.336  1.00  0.00            
ATOM   1693  HA1 GLY A 111     136.564 100.057  80.356  1.00  0.00            
ATOM   1694  HA2 GLY A 111     135.034 100.397  81.156  1.00  0.00            
ATOM   1695  C   GLY A 111     136.084  98.727  81.966  1.00  0.00            
ATOM   1696  O   GLY A 111     136.334  97.737  81.266  1.00  0.00            
ATOM   1697  N   LYS A 112     135.884  98.627  83.286  1.00  0.00            
ATOM   1698  H   LYS A 112     135.634  99.487  83.766  1.00  0.00            
ATOM   1699  CA  LYS A 112     135.924  97.377  84.066  1.00  0.00            
ATOM   1700  HA  LYS A 112     135.533  96.567  83.446  1.00  0.00            
ATOM   1701  CB  LYS A 112     137.394  97.036  84.406  1.00  0.00            
ATOM   1702  HB1 LYS A 112     137.864  97.836  84.976  1.00  0.00            
ATOM   1703  HB2 LYS A 112     137.934  96.966  83.456  1.00  0.00            
ATOM   1704  CG  LYS A 112     137.623  95.696  85.136  1.00  0.00            
ATOM   1705  HG1 LYS A 112     138.543  95.246  84.776  1.00  0.00            
ATOM   1706  HG2 LYS A 112     136.813  95.037  84.886  1.00  0.00            
ATOM   1707  CD  LYS A 112     137.703  95.786  86.666  1.00  0.00            
ATOM   1708  HD1 LYS A 112     137.094  96.626  87.006  1.00  0.00            
ATOM   1709  HD2 LYS A 112     138.733  95.956  86.976  1.00  0.00            
ATOM   1710  CE  LYS A 112     137.183  94.466  87.256  1.00  0.00            
ATOM   1711  HE1 LYS A 112     137.923  93.676  87.116  1.00  0.00            
ATOM   1712  HE2 LYS A 112     136.283  94.177  86.696  1.00  0.00            
ATOM   1713  NZ  LYS A 112     136.823  94.587  88.676  1.00  0.00            
ATOM   1714  HZ1 LYS A 112     136.283  93.787  88.976  1.00  0.00            
ATOM   1715  HZ2 LYS A 112     137.643  94.626  89.296  1.00  0.00            
ATOM   1716  HZ3 LYS A 112     136.243  95.407  88.836  1.00  0.00            
ATOM   1717  C   LYS A 112     134.994  97.477  85.296  1.00  0.00            
ATOM   1718  O   LYS A 112     134.864  98.567  85.846  1.00  0.00            
ATOM   1719  N   LEU A 113     134.363  96.367  85.696  1.00  0.00            
ATOM   1720  H   LEU A 113     134.513  95.527  85.136  1.00  0.00            
ATOM   1721  CA  LEU A 113     133.414  96.247  86.816  1.00  0.00            
ATOM   1722  HA  LEU A 113     132.504  96.787  86.556  1.00  0.00            
ATOM   1723  CB  LEU A 113     133.063  94.757  87.056  1.00  0.00            
ATOM   1724  HB1 LEU A 113     132.783  94.627  88.106  1.00  0.00            
ATOM   1725  HB2 LEU A 113     133.963  94.167  86.896  1.00  0.00            
ATOM   1726  CG  LEU A 113     131.923  94.167  86.206  1.00  0.00            
ATOM   1727  HG  LEU A 113     132.143  94.287  85.146  1.00  0.00            
ATOM   1728  CD1 LEU A 113     131.793  92.677  86.536  1.00  0.00            
ATOM   1729 1HD1 LEU A 113     130.943  92.258  86.006  1.00  0.00            
ATOM   1730 2HD1 LEU A 113     132.713  92.157  86.236  1.00  0.00            
ATOM   1731 3HD1 LEU A 113     131.643  92.537  87.606  1.00  0.00            
ATOM   1732  CD2 LEU A 113     130.573  94.808  86.526  1.00  0.00            
ATOM   1733 1HD2 LEU A 113     129.793  94.328  85.936  1.00  0.00            
ATOM   1734 2HD2 LEU A 113     130.343  94.708  87.586  1.00  0.00            
ATOM   1735 3HD2 LEU A 113     130.573  95.868  86.256  1.00  0.00            
ATOM   1736  C   LEU A 113     133.944  96.837  88.126  1.00  0.00            
ATOM   1737  O   LEU A 113     135.134  96.767  88.416  1.00  0.00            
ATOM   1738  N   LEU A 114     133.044  97.337  88.976  1.00  0.00            
ATOM   1739  H   LEU A 114     132.084  97.427  88.666  1.00  0.00            
ATOM   1740  CA  LEU A 114     133.424  97.897  90.276  1.00  0.00            
ATOM   1741  HA  LEU A 114     134.224  98.607  90.106  1.00  0.00            
ATOM   1742  CB  LEU A 114     132.224  98.637  90.886  1.00  0.00            
ATOM   1743  HB1 LEU A 114     132.444  98.887  91.916  1.00  0.00            
ATOM   1744  HB2 LEU A 114     131.354  97.977  90.876  1.00  0.00            
ATOM   1745  CG  LEU A 114     131.874  99.927  90.126  1.00  0.00            
ATOM   1746  HG  LEU A 114     131.684  99.717  89.076  1.00  0.00            
ATOM   1747  CD1 LEU A 114     130.624 100.568  90.716  1.00  0.00            
ATOM   1748 1HD1 LEU A 114     130.425 101.528  90.236  1.00  0.00            
ATOM   1749 2HD1 LEU A 114     129.774  99.928  90.536  1.00  0.00            
ATOM   1750 3HD1 LEU A 114     130.734 100.708  91.786  1.00  0.00            
ATOM   1751  CD2 LEU A 114     133.044 100.917  90.176  1.00  0.00            
ATOM   1752 1HD2 LEU A 114     132.715 101.897  89.846  1.00  0.00            
ATOM   1753 2HD2 LEU A 114     133.414 100.987  91.206  1.00  0.00            
ATOM   1754 3HD2 LEU A 114     133.854 100.587  89.526  1.00  0.00            
ATOM   1755  C   LEU A 114     134.034  96.867  91.236  1.00  0.00            
ATOM   1756  O   LEU A 114     135.074  97.157  91.836  1.00  0.00            
ATOM   1757  N   LEU A 115     133.484  95.647  91.326  1.00  0.00            
ATOM   1758  H   LEU A 115     132.653  95.467  90.776  1.00  0.00            
ATOM   1759  CA  LEU A 115     134.013  94.567  92.176  1.00  0.00            
ATOM   1760  HA  LEU A 115     134.673  94.997  92.926  1.00  0.00            
ATOM   1761  CB  LEU A 115     132.863  93.877  92.946  1.00  0.00            
ATOM   1762  HB1 LEU A 115     133.313  93.237  93.706  1.00  0.00            
ATOM   1763  HB2 LEU A 115     132.323  93.237  92.246  1.00  0.00            
ATOM   1764  CG  LEU A 115     131.833  94.797  93.626  1.00  0.00            
ATOM   1765  HG  LEU A 115     131.204  95.257  92.856  1.00  0.00            
ATOM   1766  CD1 LEU A 115     130.923  93.987  94.556  1.00  0.00            
ATOM   1767 1HD1 LEU A 115     130.163  94.638  94.976  1.00  0.00            
ATOM   1768 2HD1 LEU A 115     130.443  93.188  93.996  1.00  0.00            
ATOM   1769 3HD1 LEU A 115     131.523  93.557  95.356  1.00  0.00            
ATOM   1770  CD2 LEU A 115     132.434  95.917  94.466  1.00  0.00            
ATOM   1771 1HD2 LEU A 115     131.634  96.487  94.936  1.00  0.00            
ATOM   1772 2HD2 LEU A 115     133.074  95.497  95.236  1.00  0.00            
ATOM   1773 3HD2 LEU A 115     133.024  96.597  93.856  1.00  0.00            
ATOM   1774  C   LEU A 115     134.853  93.567  91.356  1.00  0.00            
ATOM   1775  O   LEU A 115     134.693  93.477  90.136  1.00  0.00            
ATOM   1776  N   ASP A 116     135.743  92.807  91.996  1.00  0.00            
ATOM   1777  H   ASP A 116     135.803  92.917  93.006  1.00  0.00            
ATOM   1778  CA  ASP A 116     136.603  91.777  91.366  1.00  0.00            
ATOM   1779  HA  ASP A 116     136.513  91.857  90.286  1.00  0.00            
ATOM   1780  CB  ASP A 116     138.083  92.056  91.686  1.00  0.00            
ATOM   1781  HB1 ASP A 116     138.653  91.126  91.675  1.00  0.00            
ATOM   1782  HB2 ASP A 116     138.183  92.466  92.686  1.00  0.00            
ATOM   1783  CG  ASP A 116     138.723  92.986  90.646  1.00  0.00            
ATOM   1784  OD1 ASP A 116     139.333  92.466  89.685  1.00  0.00            
ATOM   1785  OD2 ASP A 116     138.583  94.226  90.746  1.00  0.00            
ATOM   1786  C   ASP A 116     136.123  90.327  91.676  1.00  0.00            
ATOM   1787  O   ASP A 116     135.003  90.127  92.156  1.00  0.00            
ATOM   1788  N   GLU A 117     136.902  89.296  91.336  1.00  0.00            
ATOM   1789  H   GLU A 117     137.742  89.496  90.796  1.00  0.00            
ATOM   1790  CA  GLU A 117     136.562  87.877  91.556  1.00  0.00            
ATOM   1791  HA  GLU A 117     135.482  87.817  91.656  1.00  0.00            
ATOM   1792  CB  GLU A 117     136.922  86.966  90.366  1.00  0.00            
ATOM   1793  HB1 GLU A 117     136.302  86.077  90.436  1.00  0.00            
ATOM   1794  HB2 GLU A 117     137.962  86.626  90.455  1.00  0.00            
ATOM   1795  CG  GLU A 117     136.742  87.547  88.966  1.00  0.00            
ATOM   1796  HG1 GLU A 117     135.892  88.237  88.946  1.00  0.00            
ATOM   1797  HG2 GLU A 117     136.522  86.737  88.266  1.00  0.00            
ATOM   1798  CD  GLU A 117     138.022  88.246  88.495  1.00  0.00            
ATOM   1799  OE1 GLU A 117     138.922  87.566  87.945  1.00  0.00            
ATOM   1800  OE2 GLU A 117     138.122  89.486  88.686  1.00  0.00            
ATOM   1801  C   GLU A 117     137.122  87.286  92.876  1.00  0.00            
ATOM   1802  O   GLU A 117     137.342  86.086  92.976  1.00  0.00            
ATOM   1803  N   HIS A 118     137.372  88.116  93.906  1.00  0.00            
ATOM   1804  H   HIS A 118     137.173  89.106  93.776  1.00  0.00            
ATOM   1805  CA  HIS A 118     137.792  87.666  95.245  1.00  0.00            
ATOM   1806  HA  HIS A 118     138.212  86.666  95.175  1.00  0.00            
ATOM   1807  CB  HIS A 118     138.892  88.576  95.825  1.00  0.00            
ATOM   1808  HB1 HIS A 118     139.292  88.106  96.715  1.00  0.00            
ATOM   1809  HB2 HIS A 118     138.453  89.526  96.125  1.00  0.00            
ATOM   1810  CG  HIS A 118     140.022  88.856  94.875  1.00  0.00            
ATOM   1811  ND1 HIS A 118     141.132  88.036  94.655  1.00  0.00            
ATOM   1812  CE1 HIS A 118     141.862  88.656  93.705  1.00  0.00            
ATOM   1813  HE1 HIS A 118     142.772  88.265  93.275  1.00  0.00            
ATOM   1814  NE2 HIS A 118     141.273  89.796  93.335  1.00  0.00            
ATOM   1815  HE2 HIS A 118     141.583  90.406  92.595  1.00  0.00            
ATOM   1816  CD2 HIS A 118     140.113  89.946  94.065  1.00  0.00            
ATOM   1817  HD2 HIS A 118     139.393  90.756  93.995  1.00  0.00            
ATOM   1818  C   HIS A 118     136.602  87.587  96.226  1.00  0.00            
ATOM   1819  O   HIS A 118     136.572  86.707  97.086  1.00  0.00            
ATOM   1820  N   ASN A 119     135.612  88.467  96.056  1.00  0.00            
ATOM   1821  H   ASN A 119     135.713  89.127  95.296  1.00  0.00            
ATOM   1822  CA  ASN A 119     134.453  88.637  96.936  1.00  0.00            
ATOM   1823  HA  ASN A 119     134.773  88.557  97.966  1.00  0.00            
ATOM   1824  CB  ASN A 119     133.953  90.077  96.696  1.00  0.00            
ATOM   1825  HB1 ASN A 119     133.553  90.177  95.686  1.00  0.00            
ATOM   1826  HB2 ASN A 119     134.803  90.757  96.786  1.00  0.00            
ATOM   1827  CG  ASN A 119     132.903  90.557  97.676  1.00  0.00            
ATOM   1828  OD1 ASN A 119     132.233  89.797  98.356  1.00  0.00            
ATOM   1829  ND2 ASN A 119     132.743  91.857  97.776  1.00  0.00            
ATOM   1830 1HD2 ASN A 119     133.333  92.487  97.216  1.00  0.00            
ATOM   1831 2HD2 ASN A 119     132.263  92.237  98.576  1.00  0.00            
ATOM   1832  C   ASN A 119     133.392  87.557  96.656  1.00  0.00            
ATOM   1833  O   ASN A 119     132.942  87.427  95.526  1.00  0.00            
ATOM   1834  N   GLU A 120     133.002  86.747  97.656  1.00  0.00            
ATOM   1835  H   GLU A 120     133.352  86.937  98.586  1.00  0.00            
ATOM   1836  CA  GLU A 120     132.192  85.537  97.426  1.00  0.00            
ATOM   1837  HA  GLU A 120     132.702  84.907  96.706  1.00  0.00            
ATOM   1838  CB  GLU A 120     132.082  84.737  98.736  1.00  0.00            
ATOM   1839  HB1 GLU A 120     131.442  85.277  99.416  1.00  0.00            
ATOM   1840  HB2 GLU A 120     133.062  84.657  99.186  1.00  0.00            
ATOM   1841  CG  GLU A 120     131.522  83.307  98.576  1.00  0.00            
ATOM   1842  HG1 GLU A 120     130.652  83.308  97.926  1.00  0.00            
ATOM   1843  HG2 GLU A 120     131.202  82.957  99.566  1.00  0.00            
ATOM   1844  CD  GLU A 120     132.581  82.367  98.036  1.00  0.00            
ATOM   1845  OE1 GLU A 120     132.791  82.317  96.796  1.00  0.00            
ATOM   1846  OE2 GLU A 120     133.321  81.747  98.836  1.00  0.00            
ATOM   1847  C   GLU A 120     130.792  85.837  96.846  1.00  0.00            
ATOM   1848  O   GLU A 120     130.302  85.088  96.006  1.00  0.00            
ATOM   1849  N   LEU A 121     130.192  86.978  97.206  1.00  0.00            
ATOM   1850  H   LEU A 121     130.632  87.558  97.916  1.00  0.00            
ATOM   1851  CA  LEU A 121     128.932  87.438  96.596  1.00  0.00            
ATOM   1852  HA  LEU A 121     128.182  86.648  96.696  1.00  0.00            
ATOM   1853  CB  LEU A 121     128.423  88.698  97.326  1.00  0.00            
ATOM   1854  HB1 LEU A 121     127.483  88.998  96.866  1.00  0.00            
ATOM   1855  HB2 LEU A 121     129.143  89.508  97.176  1.00  0.00            
ATOM   1856  CG  LEU A 121     128.183  88.548  98.836  1.00  0.00            
ATOM   1857  HG  LEU A 121     129.133  88.298  99.316  1.00  0.00            
ATOM   1858  CD1 LEU A 121     127.703  89.868  99.426  1.00  0.00            
ATOM   1859 1HD1 LEU A 121     127.633  89.788 100.506  1.00  0.00            
ATOM   1860 2HD1 LEU A 121     128.393  90.668  99.166  1.00  0.00            
ATOM   1861 3HD1 LEU A 121     126.713  90.118  99.036  1.00  0.00            
ATOM   1862  CD2 LEU A 121     127.162  87.468  99.186  1.00  0.00            
ATOM   1863 1HD2 LEU A 121     126.992  87.448 100.266  1.00  0.00            
ATOM   1864 2HD2 LEU A 121     126.212  87.678  98.686  1.00  0.00            
ATOM   1865 3HD2 LEU A 121     127.522  86.488  98.876  1.00  0.00            
ATOM   1866  C   LEU A 121     129.102  87.708  95.096  1.00  0.00            
ATOM   1867  O   LEU A 121     128.242  87.348  94.296  1.00  0.00            
ATOM   1868  N   MET A 122     130.242  88.288  94.686  1.00  0.00            
ATOM   1869  H   MET A 122     130.962  88.467  95.376  1.00  0.00            
ATOM   1870  CA  MET A 122     130.552  88.558  93.276  1.00  0.00            
ATOM   1871  HA  MET A 122     129.632  88.898  92.806  1.00  0.00            
ATOM   1872  CB  MET A 122     131.593  89.687  93.166  1.00  0.00            
ATOM   1873  HB1 MET A 122     132.543  89.347  93.576  1.00  0.00            
ATOM   1874  HB2 MET A 122     131.253  90.537  93.766  1.00  0.00            
ATOM   1875  CG  MET A 122     131.813  90.157  91.726  1.00  0.00            
ATOM   1876  HG1 MET A 122     132.342  89.367  91.186  1.00  0.00            
ATOM   1877  HG2 MET A 122     132.453  91.027  91.746  1.00  0.00            
ATOM   1878  SD  MET A 122     130.323  90.558  90.746  1.00  0.00            
ATOM   1879  CE  MET A 122     129.533  91.838  91.766  1.00  0.00            
ATOM   1880  HE1 MET A 122     128.543  92.048  91.376  1.00  0.00            
ATOM   1881  HE2 MET A 122     129.423  91.478  92.786  1.00  0.00            
ATOM   1882  HE3 MET A 122     130.123  92.748  91.746  1.00  0.00            
ATOM   1883  C   MET A 122     130.992  87.287  92.526  1.00  0.00            
ATOM   1884  O   MET A 122     130.552  87.068  91.406  1.00  0.00            
ATOM   1885  N   ARG A 123     131.772  86.397  93.156  1.00  0.00            
ATOM   1886  H   ARG A 123     132.112  86.647  94.076  1.00  0.00            
ATOM   1887  CA  ARG A 123     132.102  85.057  92.616  1.00  0.00            
ATOM   1888  HA  ARG A 123     132.652  85.167  91.676  1.00  0.00            
ATOM   1889  CB  ARG A 123     132.982  84.297  93.626  1.00  0.00            
ATOM   1890  HB1 ARG A 123     132.981  83.237  93.386  1.00  0.00            
ATOM   1891  HB2 ARG A 123     132.552  84.417  94.616  1.00  0.00            
ATOM   1892  CG  ARG A 123     134.442  84.787  93.616  1.00  0.00            
ATOM   1893  HG1 ARG A 123     134.482  85.807  93.226  1.00  0.00            
ATOM   1894  HG2 ARG A 123     135.022  84.167  92.936  1.00  0.00            
ATOM   1895  CD  ARG A 123     135.132  84.807  94.986  1.00  0.00            
ATOM   1896  HD1 ARG A 123     134.672  85.587  95.586  1.00  0.00            
ATOM   1897  HD2 ARG A 123     136.172  85.057  94.836  1.00  0.00            
ATOM   1898  NE  ARG A 123     135.042  83.537  95.726  1.00  0.00            
ATOM   1899  HE  ARG A 123     134.202  82.977  95.626  1.00  0.00            
ATOM   1900  CZ  ARG A 123     135.842  83.147  96.706  1.00  0.00            
ATOM   1901  NH1 ARG A 123     136.812  83.876  97.166  1.00  0.00            
ATOM   1902 1HH1 ARG A 123     136.852  84.846  96.906  1.00  0.00            
ATOM   1903 2HH1 ARG A 123     137.222  83.606  98.055  1.00  0.00            
ATOM   1904  NH2 ARG A 123     135.621  82.017  97.286  1.00  0.00            
ATOM   1905 1HH2 ARG A 123     134.661  81.687  97.256  1.00  0.00            
ATOM   1906 2HH2 ARG A 123     136.181  81.727  98.066  1.00  0.00            
ATOM   1907  C   ARG A 123     130.842  84.268  92.276  1.00  0.00            
ATOM   1908  O   ARG A 123     130.771  83.648  91.216  1.00  0.00            
ATOM   1909  N   GLN A 124     129.812  84.338  93.126  1.00  0.00            
ATOM   1910  H   GLN A 124     129.962  84.828  94.006  1.00  0.00            
ATOM   1911  CA  GLN A 124     128.522  83.698  92.906  1.00  0.00            
ATOM   1912  HA  GLN A 124     128.691  82.718  92.456  1.00  0.00            
ATOM   1913  CB  GLN A 124     127.832  83.458  94.256  1.00  0.00            
ATOM   1914  HB1 GLN A 124     126.821  83.108  94.086  1.00  0.00            
ATOM   1915  HB2 GLN A 124     127.792  84.398  94.816  1.00  0.00            
ATOM   1916  CG  GLN A 124     128.581  82.388  95.066  1.00  0.00            
ATOM   1917  HG1 GLN A 124     129.601  82.688  95.256  1.00  0.00            
ATOM   1918  HG2 GLN A 124     128.591  81.458  94.496  1.00  0.00            
ATOM   1919  CD  GLN A 124     127.891  82.138  96.386  1.00  0.00            
ATOM   1920  OE1 GLN A 124     127.211  81.128  96.566  1.00  0.00            
ATOM   1921  NE2 GLN A 124     128.042  83.038  97.326  1.00  0.00            
ATOM   1922 1HE2 GLN A 124     128.612  83.848  97.146  1.00  0.00            
ATOM   1923 2HE2 GLN A 124     127.582  82.908  98.226  1.00  0.00            
ATOM   1924  C   GLN A 124     127.602  84.468  91.946  1.00  0.00            
ATOM   1925  O   GLN A 124     126.852  83.828  91.196  1.00  0.00            
ATOM   1926  N   ALA A 125     127.682  85.798  91.886  1.00  0.00            
ATOM   1927  H   ALA A 125     128.212  86.288  92.596  1.00  0.00            
ATOM   1928  CA  ALA A 125     126.942  86.608  90.906  1.00  0.00            
ATOM   1929  HA  ALA A 125     125.902  86.258  90.896  1.00  0.00            
ATOM   1930  CB  ALA A 125     126.932  88.068  91.366  1.00  0.00            
ATOM   1931  HB1 ALA A 125     126.272  88.638  90.716  1.00  0.00            
ATOM   1932  HB2 ALA A 125     126.562  88.138  92.386  1.00  0.00            
ATOM   1933  HB3 ALA A 125     127.942  88.478  91.316  1.00  0.00            
ATOM   1934  C   ALA A 125     127.492  86.438  89.476  1.00  0.00            
ATOM   1935  O   ALA A 125     126.732  86.348  88.526  1.00  0.00            
ATOM   1936  N   LEU A 126     128.812  86.298  89.326  1.00  0.00            
ATOM   1937  H   LEU A 126     129.402  86.448  90.136  1.00  0.00            
ATOM   1938  CA  LEU A 126     129.462  85.918  88.066  1.00  0.00            
ATOM   1939  HA  LEU A 126     129.102  86.578  87.276  1.00  0.00            
ATOM   1940  CB  LEU A 126     130.992  86.078  88.216  1.00  0.00            
ATOM   1941  HB1 LEU A 126     131.472  85.617  87.356  1.00  0.00            
ATOM   1942  HB2 LEU A 126     131.312  85.527  89.106  1.00  0.00            
ATOM   1943  CG  LEU A 126     131.492  87.527  88.306  1.00  0.00            
ATOM   1944  HG  LEU A 126     130.952  88.068  89.076  1.00  0.00            
ATOM   1945  CD1 LEU A 126     132.982  87.517  88.666  1.00  0.00            
ATOM   1946 1HD1 LEU A 126     133.352  88.537  88.716  1.00  0.00            
ATOM   1947 2HD1 LEU A 126     133.112  87.047  89.646  1.00  0.00            
ATOM   1948 3HD1 LEU A 126     133.542  86.957  87.916  1.00  0.00            
ATOM   1949  CD2 LEU A 126     131.332  88.277  86.986  1.00  0.00            
ATOM   1950 1HD2 LEU A 126     131.742  89.277  87.086  1.00  0.00            
ATOM   1951 2HD2 LEU A 126     131.852  87.747  86.186  1.00  0.00            
ATOM   1952 3HD2 LEU A 126     130.272  88.368  86.736  1.00  0.00            
ATOM   1953  C   LEU A 126     129.112  84.478  87.656  1.00  0.00            
ATOM   1954  O   LEU A 126     128.901  84.218  86.466  1.00  0.00            
ATOM   1955  N   ALA A 127     129.001  83.558  88.616  1.00  0.00            
ATOM   1956  H   ALA A 127     129.251  83.818  89.556  1.00  0.00            
ATOM   1957  CA  ALA A 127     128.531  82.188  88.376  1.00  0.00            
ATOM   1958  HA  ALA A 127     129.101  81.768  87.546  1.00  0.00            
ATOM   1959  CB  ALA A 127     128.791  81.338  89.616  1.00  0.00            
ATOM   1960  HB1 ALA A 127     128.541  80.298  89.396  1.00  0.00            
ATOM   1961  HB2 ALA A 127     129.841  81.388  89.906  1.00  0.00            
ATOM   1962  HB3 ALA A 127     128.171  81.688  90.446  1.00  0.00            
ATOM   1963  C   ALA A 127     127.041  82.118  87.996  1.00  0.00            
ATOM   1964  O   ALA A 127     126.641  81.158  87.346  1.00  0.00            
ATOM   1965  N   ILE A 128     126.221  83.098  88.406  1.00  0.00            
ATOM   1966  H   ILE A 128     126.611  83.848  88.966  1.00  0.00            
ATOM   1967  CA  ILE A 128     124.811  83.179  88.026  1.00  0.00            
ATOM   1968  HA  ILE A 128     124.401  82.179  88.166  1.00  0.00            
ATOM   1969  CB  ILE A 128     124.032  84.149  88.956  1.00  0.00            
ATOM   1970  HB  ILE A 128     124.702  84.489  89.746  1.00  0.00            
ATOM   1971  CG2 ILE A 128     123.522  85.419  88.246  1.00  0.00            
ATOM   1972 1HG2 ILE A 128     123.142  86.139  88.986  1.00  0.00            
ATOM   1973 2HG2 ILE A 128     124.352  85.899  87.736  1.00  0.00            
ATOM   1974 3HG2 ILE A 128     122.732  85.179  87.536  1.00  0.00            
ATOM   1975  CG1 ILE A 128     122.881  83.379  89.636  1.00  0.00            
ATOM   1976 1HG1 ILE A 128     123.321  82.599  90.266  1.00  0.00            
ATOM   1977 2HG1 ILE A 128     122.281  82.889  88.876  1.00  0.00            
ATOM   1978  CD  ILE A 128     121.952  84.239  90.506  1.00  0.00            
ATOM   1979  HD1 ILE A 128     121.261  83.579  91.036  1.00  0.00            
ATOM   1980  HD2 ILE A 128     122.542  84.809  91.226  1.00  0.00            
ATOM   1981  HD3 ILE A 128     121.372  84.919  89.896  1.00  0.00            
ATOM   1982  C   ILE A 128     124.681  83.489  86.526  1.00  0.00            
ATOM   1983  O   ILE A 128     125.491  84.218  85.956  1.00  0.00            
ATOM   1984  N   LYS A 129     123.671  82.909  85.886  1.00  0.00            
ATOM   1985  H   LYS A 129     123.041  82.309  86.426  1.00  0.00            
ATOM   1986  CA  LYS A 129     123.381  83.059  84.446  1.00  0.00            
ATOM   1987  HA  LYS A 129     123.861  83.969  84.096  1.00  0.00            
ATOM   1988  CB  LYS A 129     123.991  81.879  83.666  1.00  0.00            
ATOM   1989  HB1 LYS A 129     123.821  82.009  82.596  1.00  0.00            
ATOM   1990  HB2 LYS A 129     123.531  80.939  83.976  1.00  0.00            
ATOM   1991  CG  LYS A 129     125.521  81.818  83.906  1.00  0.00            
ATOM   1992  HG1 LYS A 129     125.691  81.508  84.936  1.00  0.00            
ATOM   1993  HG2 LYS A 129     125.921  82.818  83.766  1.00  0.00            
ATOM   1994  CD  LYS A 129     126.301  80.868  82.996  1.00  0.00            
ATOM   1995  HD1 LYS A 129     126.281  81.238  81.976  1.00  0.00            
ATOM   1996  HD2 LYS A 129     125.831  79.888  83.016  1.00  0.00            
ATOM   1997  CE  LYS A 129     127.751  80.708  83.496  1.00  0.00            
ATOM   1998  HE1 LYS A 129     128.291  80.058  82.796  1.00  0.00            
ATOM   1999  HE2 LYS A 129     127.731  80.208  84.466  1.00  0.00            
ATOM   2000  NZ  LYS A 129     128.471  81.998  83.636  1.00  0.00            
ATOM   2001  HZ1 LYS A 129     129.391  81.858  84.036  1.00  0.00            
ATOM   2002  HZ2 LYS A 129     128.601  82.458  82.726  1.00  0.00            
ATOM   2003  HZ3 LYS A 129     127.971  82.628  84.246  1.00  0.00            
ATOM   2004  C   LYS A 129     121.881  83.299  84.216  1.00  0.00            
ATOM   2005  O   LYS A 129     121.131  83.489  85.176  1.00  0.00            
ATOM   2006  N   ASP A 130     121.471  83.349  82.956  1.00  0.00            
ATOM   2007  H   ASP A 130     122.141  83.059  82.266  1.00  0.00            
ATOM   2008  CA  ASP A 130     120.371  84.199  82.456  1.00  0.00            
ATOM   2009  HA  ASP A 130     120.271  83.989  81.396  1.00  0.00            
ATOM   2010  CB  ASP A 130     118.991  83.900  83.086  1.00  0.00            
ATOM   2011  HB1 ASP A 130     118.231  84.340  82.446  1.00  0.00            
ATOM   2012  HB2 ASP A 130     118.931  84.420  84.046  1.00  0.00            
ATOM   2013  CG  ASP A 130     118.661  82.430  83.316  1.00  0.00            
ATOM   2014  OD1 ASP A 130     119.081  81.550  82.526  1.00  0.00            
ATOM   2015  OD2 ASP A 130     117.931  82.120  84.286  1.00  0.00            
ATOM   2016  C   ASP A 130     120.762  85.689  82.596  1.00  0.00            
ATOM   2017  O   ASP A 130     120.942  86.199  83.706  1.00  0.00            
ATOM   2018  N   SER A 131     120.912  86.389  81.466  1.00  0.00            
ATOM   2019  H   SER A 131     120.712  85.949  80.586  1.00  0.00            
ATOM   2020  CA  SER A 131     121.562  87.709  81.396  1.00  0.00            
ATOM   2021  HA  SER A 131     122.612  87.599  81.646  1.00  0.00            
ATOM   2022  CB  SER A 131     121.462  88.269  79.976  1.00  0.00            
ATOM   2023  HB1 SER A 131     122.022  89.199  79.916  1.00  0.00            
ATOM   2024  HB2 SER A 131     120.412  88.489  79.766  1.00  0.00            
ATOM   2025  OG  SER A 131     121.932  87.359  79.006  1.00  0.00            
ATOM   2026  HG  SER A 131     121.432  87.599  78.196  1.00  0.00            
ATOM   2027  C   SER A 131     120.952  88.739  82.346  1.00  0.00            
ATOM   2028  O   SER A 131     121.692  89.479  82.996  1.00  0.00            
ATOM   2029  N   LYS A 132     119.612  88.779  82.466  1.00  0.00            
ATOM   2030  H   LYS A 132     119.082  88.130  81.886  1.00  0.00            
ATOM   2031  CA  LYS A 132     118.862  89.700  83.346  1.00  0.00            
ATOM   2032  HA  LYS A 132     119.062  90.740  83.056  1.00  0.00            
ATOM   2033  CB  LYS A 132     117.372  89.410  83.206  1.00  0.00            
ATOM   2034  HB1 LYS A 132     116.812  89.930  83.986  1.00  0.00            
ATOM   2035  HB2 LYS A 132     117.202  88.340  83.326  1.00  0.00            
ATOM   2036  CG  LYS A 132     116.832  89.860  81.846  1.00  0.00            
ATOM   2037  HG1 LYS A 132     117.532  89.610  81.056  1.00  0.00            
ATOM   2038  HG2 LYS A 132     116.682  90.940  81.856  1.00  0.00            
ATOM   2039  CD  LYS A 132     115.512  89.140  81.576  1.00  0.00            
ATOM   2040  HD1 LYS A 132     114.822  89.300  82.406  1.00  0.00            
ATOM   2041  HD2 LYS A 132     115.692  88.080  81.446  1.00  0.00            
ATOM   2042  CE  LYS A 132     114.912  89.730  80.306  1.00  0.00            
ATOM   2043  HE1 LYS A 132     115.712  90.060  79.636  1.00  0.00            
ATOM   2044  HE2 LYS A 132     114.342  90.620  80.586  1.00  0.00            
ATOM   2045  NZ  LYS A 132     114.032  88.780  79.606  1.00  0.00            
ATOM   2046  HZ1 LYS A 132     113.482  89.301  78.936  1.00  0.00            
ATOM   2047  HZ2 LYS A 132     114.582  88.110  79.066  1.00  0.00            
ATOM   2048  HZ3 LYS A 132     113.432  88.291  80.256  1.00  0.00            
ATOM   2049  C   LYS A 132     119.242  89.570  84.816  1.00  0.00            
ATOM   2050  O   LYS A 132     119.552  90.549  85.476  1.00  0.00            
ATOM   2051  N   LYS A 133     119.242  88.330  85.316  1.00  0.00            
ATOM   2052  H   LYS A 133     119.052  87.580  84.666  1.00  0.00            
ATOM   2053  CA  LYS A 133     119.452  87.999  86.726  1.00  0.00            
ATOM   2054  HA  LYS A 133     118.822  88.620  87.356  1.00  0.00            
ATOM   2055  CB  LYS A 133     119.082  86.520  86.956  1.00  0.00            
ATOM   2056  HB1 LYS A 133     119.222  86.270  88.006  1.00  0.00            
ATOM   2057  HB2 LYS A 133     119.742  85.899  86.346  1.00  0.00            
ATOM   2058  CG  LYS A 133     117.622  86.230  86.556  1.00  0.00            
ATOM   2059  HG1 LYS A 133     117.452  86.570  85.536  1.00  0.00            
ATOM   2060  HG2 LYS A 133     116.952  86.770  87.226  1.00  0.00            
ATOM   2061  CD  LYS A 133     117.272  84.740  86.606  1.00  0.00            
ATOM   2062  HD1 LYS A 133     117.142  84.420  87.636  1.00  0.00            
ATOM   2063  HD2 LYS A 133     118.061  84.160  86.136  1.00  0.00            
ATOM   2064  CE  LYS A 133     115.981  84.520  85.806  1.00  0.00            
ATOM   2065  HE1 LYS A 133     116.092  85.000  84.836  1.00  0.00            
ATOM   2066  HE2 LYS A 133     115.152  85.010  86.336  1.00  0.00            
ATOM   2067  NZ  LYS A 133     115.691  83.080  85.616  1.00  0.00            
ATOM   2068  HZ1 LYS A 133     114.891  82.960  85.016  1.00  0.00            
ATOM   2069  HZ2 LYS A 133     116.491  82.610  85.186  1.00  0.00            
ATOM   2070  HZ3 LYS A 133     115.481  82.630  86.496  1.00  0.00            
ATOM   2071  C   LYS A 133     120.892  88.299  87.126  1.00  0.00            
ATOM   2072  O   LYS A 133     121.142  88.889  88.176  1.00  0.00            
ATOM   2073  N   ARG A 134     121.832  88.009  86.226  1.00  0.00            
ATOM   2074  H   ARG A 134     121.522  87.519  85.396  1.00  0.00            
ATOM   2075  CA  ARG A 134     123.252  88.349  86.336  1.00  0.00            
ATOM   2076  HA  ARG A 134     123.622  88.039  87.316  1.00  0.00            
ATOM   2077  CB  ARG A 134     123.972  87.539  85.246  1.00  0.00            
ATOM   2078  HB1 ARG A 134     123.602  87.849  84.276  1.00  0.00            
ATOM   2079  HB2 ARG A 134     123.682  86.489  85.366  1.00  0.00            
ATOM   2080  CG  ARG A 134     125.502  87.598  85.276  1.00  0.00            
ATOM   2081  HG1 ARG A 134     125.852  87.148  86.206  1.00  0.00            
ATOM   2082  HG2 ARG A 134     125.852  88.628  85.226  1.00  0.00            
ATOM   2083  CD  ARG A 134     126.062  86.808  84.086  1.00  0.00            
ATOM   2084  HD1 ARG A 134     126.152  87.488  83.236  1.00  0.00            
ATOM   2085  HD2 ARG A 134     125.352  86.019  83.806  1.00  0.00            
ATOM   2086  NE  ARG A 134     127.352  86.158  84.396  1.00  0.00            
ATOM   2087  HE  ARG A 134     127.382  85.668  85.286  1.00  0.00            
ATOM   2088  CZ  ARG A 134     128.412  86.078  83.616  1.00  0.00            
ATOM   2089  NH1 ARG A 134     128.452  86.578  82.416  1.00  0.00            
ATOM   2090 1HH1 ARG A 134     127.682  87.138  82.086  1.00  0.00            
ATOM   2091 2HH1 ARG A 134     129.292  86.518  81.866  1.00  0.00            
ATOM   2092  NH2 ARG A 134     129.472  85.458  84.036  1.00  0.00            
ATOM   2093 1HH2 ARG A 134     129.462  85.048  84.966  1.00  0.00            
ATOM   2094 2HH2 ARG A 134     130.342  85.478  83.506  1.00  0.00            
ATOM   2095  C   ARG A 134     123.492  89.869  86.286  1.00  0.00            
ATOM   2096  O   ARG A 134     124.163  90.409  87.166  1.00  0.00            
ATOM   2097  N   PHE A 135     122.862  90.589  85.346  1.00  0.00            
ATOM   2098  H   PHE A 135     122.312  90.079  84.666  1.00  0.00            
ATOM   2099  CA  PHE A 135     122.873  92.059  85.236  1.00  0.00            
ATOM   2100  HA  PHE A 135     123.903  92.389  85.076  1.00  0.00            
ATOM   2101  CB  PHE A 135     122.033  92.449  83.996  1.00  0.00            
ATOM   2102  HB1 PHE A 135     121.173  91.799  83.946  1.00  0.00            
ATOM   2103  HB2 PHE A 135     122.633  92.259  83.106  1.00  0.00            
ATOM   2104  CG  PHE A 135     121.483  93.869  83.926  1.00  0.00            
ATOM   2105  CD1 PHE A 135     122.103  94.839  83.106  1.00  0.00            
ATOM   2106  HD1 PHE A 135     122.993  94.599  82.556  1.00  0.00            
ATOM   2107  CE1 PHE A 135     121.523  96.119  82.976  1.00  0.00            
ATOM   2108  HE1 PHE A 135     121.973  96.849  82.316  1.00  0.00            
ATOM   2109  CZ  PHE A 135     120.343  96.439  83.666  1.00  0.00            
ATOM   2110  HZ  PHE A 135     119.894  97.419  83.576  1.00  0.00            
ATOM   2111  CE2 PHE A 135     119.723  95.469  84.476  1.00  0.00            
ATOM   2112  HE2 PHE A 135     118.803  95.710  84.996  1.00  0.00            
ATOM   2113  CD2 PHE A 135     120.283  94.189  84.586  1.00  0.00            
ATOM   2114  HD2 PHE A 135     119.763  93.439  85.166  1.00  0.00            
ATOM   2115  C   PHE A 135     122.373  92.739  86.526  1.00  0.00            
ATOM   2116  O   PHE A 135     123.023  93.649  87.046  1.00  0.00            
ATOM   2117  N   ALA A 136     121.243  92.269  87.056  1.00  0.00            
ATOM   2118  H   ALA A 136     120.743  91.539  86.556  1.00  0.00            
ATOM   2119  CA  ALA A 136     120.573  92.859  88.206  1.00  0.00            
ATOM   2120  HA  ALA A 136     120.583  93.949  88.096  1.00  0.00            
ATOM   2121  CB  ALA A 136     119.103  92.410  88.176  1.00  0.00            
ATOM   2122  HB1 ALA A 136     118.573  92.800  89.046  1.00  0.00            
ATOM   2123  HB2 ALA A 136     118.623  92.780  87.276  1.00  0.00            
ATOM   2124  HB3 ALA A 136     119.053  91.320  88.196  1.00  0.00            
ATOM   2125  C   ALA A 136     121.263  92.529  89.536  1.00  0.00            
ATOM   2126  O   ALA A 136     121.523  93.439  90.326  1.00  0.00            
ATOM   2127  N   ALA A 137     121.633  91.259  89.776  1.00  0.00            
ATOM   2128  H   ALA A 137     121.383  90.539  89.106  1.00  0.00            
ATOM   2129  CA  ALA A 137     122.313  90.839  90.996  1.00  0.00            
ATOM   2130  HA  ALA A 137     121.723  91.169  91.856  1.00  0.00            
ATOM   2131  CB  ALA A 137     122.382  89.309  91.036  1.00  0.00            
ATOM   2132  HB1 ALA A 137     122.842  88.979  91.966  1.00  0.00            
ATOM   2133  HB2 ALA A 137     121.372  88.889  90.976  1.00  0.00            
ATOM   2134  HB3 ALA A 137     122.972  88.939  90.196  1.00  0.00            
ATOM   2135  C   ALA A 137     123.713  91.459  91.146  1.00  0.00            
ATOM   2136  O   ALA A 137     124.103  91.829  92.256  1.00  0.00            
ATOM   2137  N   ILE A 138     124.453  91.619  90.036  1.00  0.00            
ATOM   2138  H   ILE A 138     124.093  91.249  89.156  1.00  0.00            
ATOM   2139  CA  ILE A 138     125.753  92.308  90.026  1.00  0.00            
ATOM   2140  HA  ILE A 138     126.353  91.908  90.836  1.00  0.00            
ATOM   2141  CB  ILE A 138     126.513  92.038  88.696  1.00  0.00            
ATOM   2142  HB  ILE A 138     125.823  92.228  87.876  1.00  0.00            
ATOM   2143  CG2 ILE A 138     127.723  92.968  88.516  1.00  0.00            
ATOM   2144 1HG2 ILE A 138     128.243  92.768  87.576  1.00  0.00            
ATOM   2145 2HG2 ILE A 138     127.413  94.008  88.496  1.00  0.00            
ATOM   2146 3HG2 ILE A 138     128.433  92.838  89.326  1.00  0.00            
ATOM   2147  CG1 ILE A 138     126.963  90.558  88.646  1.00  0.00            
ATOM   2148 1HG1 ILE A 138     126.092  89.918  88.796  1.00  0.00            
ATOM   2149 2HG1 ILE A 138     127.653  90.368  89.466  1.00  0.00            
ATOM   2150  CD  ILE A 138     127.622  90.118  87.336  1.00  0.00            
ATOM   2151  HD1 ILE A 138     127.742  89.038  87.336  1.00  0.00            
ATOM   2152  HD2 ILE A 138     126.992  90.408  86.486  1.00  0.00            
ATOM   2153  HD3 ILE A 138     128.603  90.578  87.226  1.00  0.00            
ATOM   2154  C   ILE A 138     125.573  93.808  90.326  1.00  0.00            
ATOM   2155  O   ILE A 138     126.313  94.328  91.156  1.00  0.00            
ATOM   2156  N   TRP A 139     124.563  94.489  89.756  1.00  0.00            
ATOM   2157  H   TRP A 139     123.953  94.019  89.096  1.00  0.00            
ATOM   2158  CA  TRP A 139     124.304  95.899  90.096  1.00  0.00            
ATOM   2159  HA  TRP A 139     125.204  96.478  89.916  1.00  0.00            
ATOM   2160  CB  TRP A 139     123.174  96.489  89.246  1.00  0.00            
ATOM   2161  HB1 TRP A 139     122.284  95.869  89.336  1.00  0.00            
ATOM   2162  HB2 TRP A 139     123.484  96.479  88.196  1.00  0.00            
ATOM   2163  CG  TRP A 139     122.814  97.909  89.616  1.00  0.00            
ATOM   2164  CD1 TRP A 139     123.424  99.019  89.166  1.00  0.00            
ATOM   2165  HD1 TRP A 139     124.254  99.039  88.476  1.00  0.00            
ATOM   2166  NE1 TRP A 139     122.834 100.139  89.726  1.00  0.00            
ATOM   2167  HE1 TRP A 139     123.114 101.109  89.496  1.00  0.00            
ATOM   2168  CE2 TRP A 139     121.834  99.799  90.606  1.00  0.00            
ATOM   2169  CZ2 TRP A 139     120.974 100.559  91.416  1.00  0.00            
ATOM   2170  HZ2 TRP A 139     121.055 101.639  91.416  1.00  0.00            
ATOM   2171  CH2 TRP A 139     120.054  99.899  92.246  1.00  0.00            
ATOM   2172  HH2 TRP A 139     119.394 100.469  92.896  1.00  0.00            
ATOM   2173  CZ3 TRP A 139     120.004  98.489  92.246  1.00  0.00            
ATOM   2174  HZ3 TRP A 139     119.304  97.989  92.906  1.00  0.00            
ATOM   2175  CE3 TRP A 139     120.864  97.739  91.416  1.00  0.00            
ATOM   2176  HE3 TRP A 139     120.824  96.659  91.456  1.00  0.00            
ATOM   2177  CD2 TRP A 139     121.804  98.369  90.576  1.00  0.00            
ATOM   2178  C   TRP A 139     123.964  96.069  91.586  1.00  0.00            
ATOM   2179  O   TRP A 139     124.524  96.959  92.226  1.00  0.00            
ATOM   2180  N   THR A 140     123.123  95.209  92.156  1.00  0.00            
ATOM   2181  H   THR A 140     122.653  94.519  91.566  1.00  0.00            
ATOM   2182  CA  THR A 140     122.714  95.289  93.566  1.00  0.00            
ATOM   2183  HA  THR A 140     122.234  96.259  93.726  1.00  0.00            
ATOM   2184  CB  THR A 140     121.683  94.189  93.906  1.00  0.00            
ATOM   2185  HB  THR A 140     122.153  93.209  93.796  1.00  0.00            
ATOM   2186  CG2 THR A 140     121.123  94.319  95.316  1.00  0.00            
ATOM   2187 1HG2 THR A 140     120.293  93.629  95.446  1.00  0.00            
ATOM   2188 2HG2 THR A 140     121.883  94.079  96.046  1.00  0.00            
ATOM   2189 3HG2 THR A 140     120.764  95.339  95.476  1.00  0.00            
ATOM   2190  OG1 THR A 140     120.593  94.269  93.016  1.00  0.00            
ATOM   2191  HG1 THR A 140     119.773  94.179  93.536  1.00  0.00            
ATOM   2192  C   THR A 140     123.914  95.229  94.526  1.00  0.00            
ATOM   2193  O   THR A 140     123.864  95.849  95.596  1.00  0.00            
ATOM   2194  N   LEU A 141     125.003  94.559  94.136  1.00  0.00            
ATOM   2195  H   LEU A 141     124.963  94.079  93.246  1.00  0.00            
ATOM   2196  CA  LEU A 141     126.283  94.548  94.856  1.00  0.00            
ATOM   2197  HA  LEU A 141     126.084  94.588  95.926  1.00  0.00            
ATOM   2198  CB  LEU A 141     127.033  93.248  94.536  1.00  0.00            
ATOM   2199  HB1 LEU A 141     128.013  93.288  95.026  1.00  0.00            
ATOM   2200  HB2 LEU A 141     127.203  93.198  93.466  1.00  0.00            
ATOM   2201  CG  LEU A 141     126.323  91.958  94.986  1.00  0.00            
ATOM   2202  HG  LEU A 141     125.313  91.948  94.596  1.00  0.00            
ATOM   2203  CD1 LEU A 141     127.063  90.738  94.426  1.00  0.00            
ATOM   2204 1HD1 LEU A 141     126.543  89.828  94.726  1.00  0.00            
ATOM   2205 2HD1 LEU A 141     127.063  90.788  93.336  1.00  0.00            
ATOM   2206 3HD1 LEU A 141     128.083  90.708  94.796  1.00  0.00            
ATOM   2207  CD2 LEU A 141     126.263  91.818  96.506  1.00  0.00            
ATOM   2208 1HD2 LEU A 141     125.783  90.878  96.776  1.00  0.00            
ATOM   2209 2HD2 LEU A 141     127.263  91.848  96.936  1.00  0.00            
ATOM   2210 3HD2 LEU A 141     125.673  92.638  96.926  1.00  0.00            
ATOM   2211  C   LEU A 141     127.134  95.788  94.526  1.00  0.00            
ATOM   2212  O   LEU A 141     127.594  96.488  95.426  1.00  0.00            
ATOM   2213  N   CYS A 142     127.344  96.088  93.236  1.00  0.00            
ATOM   2214  H   CYS A 142     126.934  95.478  92.526  1.00  0.00            
ATOM   2215  CA  CYS A 142     128.184  97.188  92.766  1.00  0.00            
ATOM   2216  HA  CYS A 142     129.194  97.058  93.146  1.00  0.00            
ATOM   2217  CB  CYS A 142     128.234  97.158  91.236  1.00  0.00            
ATOM   2218  HB1 CYS A 142     128.624  98.108  90.866  1.00  0.00            
ATOM   2219  HB2 CYS A 142     127.224  97.048  90.836  1.00  0.00            
ATOM   2220  SG  CYS A 142     129.304  95.808  90.646  1.00  0.00            
ATOM   2221  HG  CYS A 142     129.024  95.988  89.346  1.00  0.00            
ATOM   2222  C   CYS A 142     127.714  98.568  93.276  1.00  0.00            
ATOM   2223  O   CYS A 142     128.554  99.378  93.666  1.00  0.00            
ATOM   2224  N   LYS A 143     126.404  98.818  93.336  1.00  0.00            
ATOM   2225  H   LYS A 143     125.774  98.098  92.976  1.00  0.00            
ATOM   2226  CA  LYS A 143     125.804 100.088  93.786  1.00  0.00            
ATOM   2227  HA  LYS A 143     126.255 100.888  93.196  1.00  0.00            
ATOM   2228  CB  LYS A 143     124.294 100.089  93.466  1.00  0.00            
ATOM   2229  HB1 LYS A 143     124.184  99.809  92.416  1.00  0.00            
ATOM   2230  HB2 LYS A 143     123.905 101.099  93.566  1.00  0.00            
ATOM   2231  CG  LYS A 143     123.444  99.129  94.316  1.00  0.00            
ATOM   2232  HG1 LYS A 143     124.054  98.289  94.646  1.00  0.00            
ATOM   2233  HG2 LYS A 143     122.654  98.729  93.686  1.00  0.00            
ATOM   2234  CD  LYS A 143     122.794  99.809  95.526  1.00  0.00            
ATOM   2235  HD1 LYS A 143     122.185 100.639  95.166  1.00  0.00            
ATOM   2236  HD2 LYS A 143     123.554 100.219  96.196  1.00  0.00            
ATOM   2237  CE  LYS A 143     121.884  98.849  96.296  1.00  0.00            
ATOM   2238  HE1 LYS A 143     121.244  98.319  95.586  1.00  0.00            
ATOM   2239  HE2 LYS A 143     121.234  99.449  96.946  1.00  0.00            
ATOM   2240  NZ  LYS A 143     122.644  97.889  97.136  1.00  0.00            
ATOM   2241  HZ1 LYS A 143     122.014  97.309  97.676  1.00  0.00            
ATOM   2242  HZ2 LYS A 143     123.224  97.269  96.576  1.00  0.00            
ATOM   2243  HZ3 LYS A 143     123.224  98.379  97.806  1.00  0.00            
ATOM   2244  C   LYS A 143     126.104 100.438  95.246  1.00  0.00            
ATOM   2245  O   LYS A 143     126.035 101.608  95.616  1.00  0.00            
ATOM   2246  N   THR A 144     126.474  99.458  96.066  1.00  0.00            
ATOM   2247  H   THR A 144     126.494  98.508  95.706  1.00  0.00            
ATOM   2248  CA  THR A 144     126.934  99.678  97.456  1.00  0.00            
ATOM   2249  HA  THR A 144     126.255 100.368  97.946  1.00  0.00            
ATOM   2250  CB  THR A 144     126.924  98.348  98.226  1.00  0.00            
ATOM   2251  HB  THR A 144     127.634  97.658  97.786  1.00  0.00            
ATOM   2252  CG2 THR A 144     127.214  98.478  99.726  1.00  0.00            
ATOM   2253 1HG2 THR A 144     127.034  97.518 100.216  1.00  0.00            
ATOM   2254 2HG2 THR A 144     128.264  98.738  99.876  1.00  0.00            
ATOM   2255 3HG2 THR A 144     126.584  99.238 100.166  1.00  0.00            
ATOM   2256  OG1 THR A 144     125.634  97.788  98.146  1.00  0.00            
ATOM   2257  HG1 THR A 144     125.064  98.398  98.656  1.00  0.00            
ATOM   2258  C   THR A 144     128.335 100.318  97.496  1.00  0.00            
ATOM   2259  O   THR A 144     128.695 100.928  98.496  1.00  0.00            
ATOM   2260  N   LYS A 145     129.104 100.228  96.396  1.00  0.00            
ATOM   2261  H   LYS A 145     128.724  99.758  95.586  1.00  0.00            
ATOM   2262  CA  LYS A 145     130.435 100.838  96.256  1.00  0.00            
ATOM   2263  HA  LYS A 145     130.655 101.418  97.156  1.00  0.00            
ATOM   2264  CB  LYS A 145     131.514  99.757  96.126  1.00  0.00            
ATOM   2265  HB1 LYS A 145     132.474 100.267  96.006  1.00  0.00            
ATOM   2266  HB2 LYS A 145     131.334  99.157  95.236  1.00  0.00            
ATOM   2267  CG  LYS A 145     131.614  98.817  97.336  1.00  0.00            
ATOM   2268  HG1 LYS A 145     130.804  98.087  97.296  1.00  0.00            
ATOM   2269  HG2 LYS A 145     131.544  99.387  98.266  1.00  0.00            
ATOM   2270  CD  LYS A 145     132.964  98.107  97.276  1.00  0.00            
ATOM   2271  HD1 LYS A 145     133.744  98.837  97.526  1.00  0.00            
ATOM   2272  HD2 LYS A 145     133.144  97.767  96.256  1.00  0.00            
ATOM   2273  CE  LYS A 145     133.064  96.927  98.236  1.00  0.00            
ATOM   2274  HE1 LYS A 145     132.174  96.307  98.156  1.00  0.00            
ATOM   2275  HE2 LYS A 145     133.124  97.307  99.256  1.00  0.00            
ATOM   2276  NZ  LYS A 145     134.274  96.127  97.916  1.00  0.00            
ATOM   2277  HZ1 LYS A 145     134.614  95.637  98.726  1.00  0.00            
ATOM   2278  HZ2 LYS A 145     134.064  95.417  97.206  1.00  0.00            
ATOM   2279  HZ3 LYS A 145     135.004  96.737  97.526  1.00  0.00            
ATOM   2280  C   LYS A 145     130.485 101.828  95.096  1.00  0.00            
ATOM   2281  O   LYS A 145     131.185 101.607  94.096  1.00  0.00            
ATOM   2282  N   MET A 146     129.905 103.008  95.286  1.00  0.00            
ATOM   2283  H   MET A 146     129.375 103.128  96.146  1.00  0.00            
ATOM   2284  CA  MET A 146     130.125 104.198  94.456  1.00  0.00            
ATOM   2285  HA  MET A 146     129.865 103.968  93.426  1.00  0.00            
ATOM   2286  CB  MET A 146     129.235 105.348  94.936  1.00  0.00            
ATOM   2287  HB1 MET A 146     129.425 106.228  94.316  1.00  0.00            
ATOM   2288  HB2 MET A 146     129.505 105.598  95.966  1.00  0.00            
ATOM   2289  CG  MET A 146     127.725 105.088  94.876  1.00  0.00            
ATOM   2290  HG1 MET A 146     127.465 104.278  95.566  1.00  0.00            
ATOM   2291  HG2 MET A 146     127.465 104.778  93.866  1.00  0.00            
ATOM   2292  SD  MET A 146     126.766 106.568  95.296  1.00  0.00            
ATOM   2293  CE  MET A 146     127.026 106.598  97.096  1.00  0.00            
ATOM   2294  HE1 MET A 146     126.416 107.388  97.526  1.00  0.00            
ATOM   2295  HE2 MET A 146     126.735 105.648  97.516  1.00  0.00            
ATOM   2296  HE3 MET A 146     128.076 106.788  97.316  1.00  0.00            
ATOM   2297  C   MET A 146     131.595 104.697  94.466  1.00  0.00            
ATOM   2298  O   MET A 146     131.875 105.727  93.876  1.00  0.00            
ATOM   2299  N   VAL A 147     132.525 103.997  95.136  1.00  0.00            
ATOM   2300  H   VAL A 147     132.225 103.137  95.546  1.00  0.00            
ATOM   2301  CA  VAL A 147     133.865 104.467  95.526  1.00  0.00            
ATOM   2302  HA  VAL A 147     133.975 105.497  95.186  1.00  0.00            
ATOM   2303  CB  VAL A 147     133.975 104.507  97.066  1.00  0.00            
ATOM   2304  HB  VAL A 147     134.985 104.837  97.346  1.00  0.00            
ATOM   2305  CG1 VAL A 147     132.995 105.537  97.656  1.00  0.00            
ATOM   2306 1HG1 VAL A 147     133.105 105.577  98.746  1.00  0.00            
ATOM   2307 2HG1 VAL A 147     133.196 106.527  97.246  1.00  0.00            
ATOM   2308 3HG1 VAL A 147     131.965 105.257  97.436  1.00  0.00            
ATOM   2309  CG2 VAL A 147     133.705 103.137  97.716  1.00  0.00            
ATOM   2310 1HG2 VAL A 147     133.885 103.197  98.786  1.00  0.00            
ATOM   2311 2HG2 VAL A 147     132.665 102.847  97.556  1.00  0.00            
ATOM   2312 3HG2 VAL A 147     134.365 102.387  97.286  1.00  0.00            
ATOM   2313  C   VAL A 147     135.035 103.727  94.846  1.00  0.00            
ATOM   2314  O   VAL A 147     136.105 103.607  95.446  1.00  0.00            
ATOM   2315  N   CYX A 148     134.835 103.227  93.616  1.00  0.00            
ATOM   2316  H   CYX A 148     133.905 103.377  93.226  1.00  0.00            
ATOM   2317  CA  CYX A 148     135.765 102.477  92.736  1.00  0.00            
ATOM   2318  HA  CYX A 148     135.395 101.457  92.666  1.00  0.00            
ATOM   2319  CB  CYX A 148     135.715 103.087  91.326  1.00  0.00            
ATOM   2320  HB1 CYX A 148     135.975 104.147  91.416  1.00  0.00            
ATOM   2321  HB2 CYX A 148     134.685 103.057  90.976  1.00  0.00            
ATOM   2322  SG  CYX A 148     136.785 102.317  90.056  1.00  0.00            
ATOM   2323  C   CYX A 148     137.225 102.386  93.246  1.00  0.00            
ATOM   2324  O   CYX A 148     138.075 103.216  92.906  1.00  0.00            
ATOM   2325  N   GLU A 149     137.495 101.356  94.046  1.00  0.00            
ATOM   2326  H   GLU A 149     136.734 100.706  94.256  1.00  0.00            
ATOM   2327  CA  GLU A 149     138.655 101.286  94.936  1.00  0.00            
ATOM   2328  HA  GLU A 149     138.685 102.216  95.496  1.00  0.00            
ATOM   2329  CB  GLU A 149     138.514 100.136  95.956  1.00  0.00            
ATOM   2330  HB1 GLU A 149     139.255 100.296  96.736  1.00  0.00            
ATOM   2331  HB2 GLU A 149     138.774  99.196  95.466  1.00  0.00            
ATOM   2332  CG  GLU A 149     137.134  99.986  96.626  1.00  0.00            
ATOM   2333  HG1 GLU A 149     136.605 100.937  96.616  1.00  0.00            
ATOM   2334  HG2 GLU A 149     137.294  99.716  97.666  1.00  0.00            
ATOM   2335  CD  GLU A 149     136.294  98.897  95.946  1.00  0.00            
ATOM   2336  OE1 GLU A 149     136.004  97.877  96.626  1.00  0.00            
ATOM   2337  OE2 GLU A 149     135.964  99.087  94.746  1.00  0.00            
ATOM   2338  C   GLU A 149     139.995 101.146  94.216  1.00  0.00            
ATOM   2339  O   GLU A 149     140.084 100.496  93.166  1.00  0.00            
ATOM   2340  N   THR A 150     141.045 101.686  94.825  1.00  0.00            
ATOM   2341  H   THR A 150     140.855 102.176  95.686  1.00  0.00            
ATOM   2342  CA  THR A 150     142.465 101.436  94.515  1.00  0.00            
ATOM   2343  HA  THR A 150     142.625 101.565  93.445  1.00  0.00            
ATOM   2344  CB  THR A 150     143.365 102.435  95.275  1.00  0.00            
ATOM   2345  HB  THR A 150     143.635 102.025  96.255  1.00  0.00            
ATOM   2346  CG2 THR A 150     144.645 102.785  94.515  1.00  0.00            
ATOM   2347 1HG2 THR A 150     145.215 103.535  95.075  1.00  0.00            
ATOM   2348 2HG2 THR A 150     145.275 101.915  94.385  1.00  0.00            
ATOM   2349 3HG2 THR A 150     144.395 103.195  93.535  1.00  0.00            
ATOM   2350  OG1 THR A 150     142.725 103.675  95.495  1.00  0.00            
ATOM   2351  HG1 THR A 150     142.015 103.526  96.155  1.00  0.00            
ATOM   2352  C   THR A 150     142.854  99.995  94.885  1.00  0.00            
ATOM   2353  O   THR A 150     142.044  99.246  95.425  1.00  0.00            
ATOM   2354  N   ASP A 151     144.084  99.565  94.595  1.00  0.00            
ATOM   2355  H   ASP A 151     144.714 100.185  94.105  1.00  0.00            
ATOM   2356  CA  ASP A 151     144.534  98.175  94.765  1.00  0.00            
ATOM   2357  HA  ASP A 151     143.664  97.525  94.645  1.00  0.00            
ATOM   2358  CB  ASP A 151     145.524  97.795  93.645  1.00  0.00            
ATOM   2359  HB1 ASP A 151     145.334  96.765  93.335  1.00  0.00            
ATOM   2360  HB2 ASP A 151     146.544  97.825  94.035  1.00  0.00            
ATOM   2361  CG  ASP A 151     145.444  98.725  92.425  1.00  0.00            
ATOM   2362  OD1 ASP A 151     146.124  99.775  92.465  1.00  0.00            
ATOM   2363  OD2 ASP A 151     144.724  98.395  91.465  1.00  0.00            
ATOM   2364  C   ASP A 151     145.114  97.945  96.175  1.00  0.00            
ATOM   2365  O   ASP A 151     146.144  98.535  96.535  1.00  0.00            
ATOM   2366  N   VAL A 152     144.474  97.095  96.995  1.00  0.00            
ATOM   2367  H   VAL A 152     143.714  96.565  96.595  1.00  0.00            
ATOM   2368  CA  VAL A 152     144.674  97.005  98.465  1.00  0.00            
ATOM   2369  HA  VAL A 152     145.404  97.765  98.745  1.00  0.00            
ATOM   2370  CB  VAL A 152     143.354  97.355  99.205  1.00  0.00            
ATOM   2371  HB  VAL A 152     142.584  96.655  98.895  1.00  0.00            
ATOM   2372  CG1 VAL A 152     143.484  97.265 100.735  1.00  0.00            
ATOM   2373 1HG1 VAL A 152     142.524  97.525 101.185  1.00  0.00            
ATOM   2374 2HG1 VAL A 152     143.724  96.245 101.045  1.00  0.00            
ATOM   2375 3HG1 VAL A 152     144.244  97.955 101.085  1.00  0.00            
ATOM   2376  CG2 VAL A 152     142.894  98.785  98.895  1.00  0.00            
ATOM   2377 1HG2 VAL A 152     141.964  99.006  99.425  1.00  0.00            
ATOM   2378 2HG2 VAL A 152     143.654  99.505  99.185  1.00  0.00            
ATOM   2379 3HG2 VAL A 152     142.694  98.885  97.825  1.00  0.00            
ATOM   2380  C   VAL A 152     145.184  95.625  98.905  1.00  0.00            
ATOM   2381  O   VAL A 152     144.594  94.615  98.515  1.00  0.00            
ATOM   2382  N   PRO A 153     146.214  95.525  99.775  1.00  0.00            
ATOM   2383  CD  PRO A 153     146.994  96.635 100.305  1.00  0.00            
ATOM   2384  HD1 PRO A 153     146.364  97.365 100.815  1.00  0.00            
ATOM   2385  HD2 PRO A 153     147.534  97.125  99.495  1.00  0.00            
ATOM   2386  CG  PRO A 153     147.984  96.035 101.295  1.00  0.00            
ATOM   2387  HG1 PRO A 153     147.544  96.025 102.295  1.00  0.00            
ATOM   2388  HG2 PRO A 153     148.924  96.584 101.305  1.00  0.00            
ATOM   2389  CB  PRO A 153     148.154  94.605 100.785  1.00  0.00            
ATOM   2390  HB1 PRO A 153     148.494  93.924 101.575  1.00  0.00            
ATOM   2391  HB2 PRO A 153     148.864  94.594  99.955  1.00  0.00            
ATOM   2392  CA  PRO A 153     146.764  94.255 100.265  1.00  0.00            
ATOM   2393  HA  PRO A 153     146.863  93.555  99.435  1.00  0.00            
ATOM   2394  C   PRO A 153     145.854  93.615 101.325  1.00  0.00            
ATOM   2395  O   PRO A 153     145.984  93.865 102.535  1.00  0.00            
ATOM   2396  N   SER A 154     144.903  92.805 100.875  1.00  0.00            
ATOM   2397  H   SER A 154     144.863  92.665  99.865  1.00  0.00            
ATOM   2398  CA  SER A 154     143.873  92.155 101.695  1.00  0.00            
ATOM   2399  HA  SER A 154     144.283  91.935 102.685  1.00  0.00            
ATOM   2400  CB  SER A 154     142.723  93.145 101.865  1.00  0.00            
ATOM   2401  HB1 SER A 154     142.183  93.236 100.925  1.00  0.00            
ATOM   2402  HB2 SER A 154     143.114  94.125 102.135  1.00  0.00            
ATOM   2403  OG  SER A 154     141.863  92.716 102.905  1.00  0.00            
ATOM   2404  HG  SER A 154     140.983  93.146 102.765  1.00  0.00            
ATOM   2405  C   SER A 154     143.423  90.825 101.065  1.00  0.00            
ATOM   2406  O   SER A 154     144.123  90.255 100.235  1.00  0.00            
ATOM   2407  N   GLU A 155     142.263  90.286 101.455  1.00  0.00            
ATOM   2408  H   GLU A 155     141.743  90.806 102.155  1.00  0.00            
ATOM   2409  CA  GLU A 155     141.663  89.046 100.925  1.00  0.00            
ATOM   2410  HA  GLU A 155     142.053  88.876  99.925  1.00  0.00            
ATOM   2411  CB  GLU A 155     142.123  87.856 101.785  1.00  0.00            
ATOM   2412  HB1 GLU A 155     141.523  87.816 102.695  1.00  0.00            
ATOM   2413  HB2 GLU A 155     143.163  88.035 102.065  1.00  0.00            
ATOM   2414  CG  GLU A 155     142.092  86.486 101.085  1.00  0.00            
ATOM   2415  HG1 GLU A 155     142.602  86.565 100.125  1.00  0.00            
ATOM   2416  HG2 GLU A 155     141.052  86.196 100.895  1.00  0.00            
ATOM   2417  CD  GLU A 155     142.772  85.405 101.925  1.00  0.00            
ATOM   2418  OE1 GLU A 155     143.032  85.655 103.135  1.00  0.00            
ATOM   2419  OE2 GLU A 155     143.082  84.295 101.425  1.00  0.00            
ATOM   2420  C   GLU A 155     140.133  89.186 100.785  1.00  0.00            
ATOM   2421  O   GLU A 155     139.373  88.256 101.065  1.00  0.00            
ATOM   2422  N   ASP A 156     139.683  90.386 100.425  1.00  0.00            
ATOM   2423  H   ASP A 156     140.363  91.116 100.235  1.00  0.00            
ATOM   2424  CA  ASP A 156     138.283  90.816 100.396  1.00  0.00            
ATOM   2425  HA  ASP A 156     137.663  89.986 100.706  1.00  0.00            
ATOM   2426  CB  ASP A 156     138.053  91.946 101.426  1.00  0.00            
ATOM   2427  HB1 ASP A 156     137.993  91.486 102.416  1.00  0.00            
ATOM   2428  HB2 ASP A 156     137.093  92.426 101.236  1.00  0.00            
ATOM   2429  CG  ASP A 156     139.153  93.026 101.465  1.00  0.00            
ATOM   2430  OD1 ASP A 156     139.434  93.576 102.555  1.00  0.00            
ATOM   2431  OD2 ASP A 156     139.823  93.256 100.435  1.00  0.00            
ATOM   2432  C   ASP A 156     137.813  91.176  98.966  1.00  0.00            
ATOM   2433  O   ASP A 156     137.103  90.386  98.346  1.00  0.00            
ATOM   2434  N   ASP A 157     138.213  92.336  98.436  1.00  0.00            
ATOM   2435  H   ASP A 157     138.823  92.916  99.016  1.00  0.00            
ATOM   2436  CA  ASP A 157     137.803  92.836  97.126  1.00  0.00            
ATOM   2437  HA  ASP A 157     137.483  91.976  96.566  1.00  0.00            
ATOM   2438  CB  ASP A 157     136.593  93.787  97.236  1.00  0.00            
ATOM   2439  HB1 ASP A 157     136.914  94.826  97.196  1.00  0.00            
ATOM   2440  HB2 ASP A 157     136.103  93.627  98.196  1.00  0.00            
ATOM   2441  CG  ASP A 157     135.543  93.577  96.136  1.00  0.00            
ATOM   2442  OD1 ASP A 157     134.353  93.737  96.476  1.00  0.00            
ATOM   2443  OD2 ASP A 157     135.903  93.267  94.976  1.00  0.00            
ATOM   2444  C   ASP A 157     138.963  93.436  96.315  1.00  0.00            
ATOM   2445  O   ASP A 157     139.263  92.906  95.245  1.00  0.00            
ATOM   2446  N   PRO A 158     139.684  94.496  96.765  1.00  0.00            
ATOM   2447  CD  PRO A 158     139.534  95.246  97.995  1.00  0.00            
ATOM   2448  HD1 PRO A 158     140.374  95.036  98.655  1.00  0.00            
ATOM   2449  HD2 PRO A 158     138.604  95.036  98.536  1.00  0.00            
ATOM   2450  CG  PRO A 158     139.574  96.706  97.565  1.00  0.00            
ATOM   2451  HG1 PRO A 158     139.884  97.366  98.376  1.00  0.00            
ATOM   2452  HG2 PRO A 158     138.604  97.006  97.166  1.00  0.00            
ATOM   2453  CB  PRO A 158     140.614  96.676  96.435  1.00  0.00            
ATOM   2454  HB1 PRO A 158     141.594  96.916  96.825  1.00  0.00            
ATOM   2455  HB2 PRO A 158     140.334  97.386  95.655  1.00  0.00            
ATOM   2456  CA  PRO A 158     140.584  95.246  95.875  1.00  0.00            
ATOM   2457  HA  PRO A 158     140.134  95.286  94.885  1.00  0.00            
ATOM   2458  C   PRO A 158     141.973  94.616  95.725  1.00  0.00            
ATOM   2459  O   PRO A 158     142.884  95.225  95.155  1.00  0.00            
ATOM   2460  N   THR A 159     142.153  93.396  96.215  1.00  0.00            
ATOM   2461  H   THR A 159     141.333  92.956  96.605  1.00  0.00            
ATOM   2462  CA  THR A 159     143.403  92.635  96.305  1.00  0.00            
ATOM   2463  HA  THR A 159     144.213  93.335  96.495  1.00  0.00            
ATOM   2464  CB  THR A 159     143.333  91.695  97.515  1.00  0.00            
ATOM   2465  HB  THR A 159     143.213  92.305  98.405  1.00  0.00            
ATOM   2466  CG2 THR A 159     142.153  90.726  97.455  1.00  0.00            
ATOM   2467 1HG2 THR A 159     142.343  89.866  98.085  1.00  0.00            
ATOM   2468 2HG2 THR A 159     141.243  91.226  97.795  1.00  0.00            
ATOM   2469 3HG2 THR A 159     141.983  90.376  96.435  1.00  0.00            
ATOM   2470  OG1 THR A 159     144.533  90.965  97.675  1.00  0.00            
ATOM   2471  HG1 THR A 159     144.483  90.555  98.565  1.00  0.00            
ATOM   2472  C   THR A 159     143.783  91.945  94.975  1.00  0.00            
ATOM   2473  O   THR A 159     144.043  90.745  94.915  1.00  0.00            
ATOM   2474  N   GLN A 160     143.783  92.715  93.885  1.00  0.00            
ATOM   2475  H   GLN A 160     143.593  93.705  93.995  1.00  0.00            
ATOM   2476  CA  GLN A 160     144.173  92.185  92.575  1.00  0.00            
ATOM   2477  HA  GLN A 160     143.753  91.185  92.515  1.00  0.00            
ATOM   2478  CB  GLN A 160     143.603  93.035  91.415  1.00  0.00            
ATOM   2479  HB1 GLN A 160     144.313  93.015  90.575  1.00  0.00            
ATOM   2480  HB2 GLN A 160     143.493  94.075  91.725  1.00  0.00            
ATOM   2481  CG  GLN A 160     142.263  92.496  90.885  1.00  0.00            
ATOM   2482  HG1 GLN A 160     141.973  93.066  90.015  1.00  0.00            
ATOM   2483  HG2 GLN A 160     141.513  92.636  91.665  1.00  0.00            
ATOM   2484  CD  GLN A 160     142.283  91.026  90.465  1.00  0.00            
ATOM   2485  OE1 GLN A 160     143.323  90.385  90.315  1.00  0.00            
ATOM   2486  NE2 GLN A 160     141.133  90.426  90.335  1.00  0.00            
ATOM   2487 1HE2 GLN A 160     140.283  90.996  90.315  1.00  0.00            
ATOM   2488 2HE2 GLN A 160     141.092  89.426  90.175  1.00  0.00            
ATOM   2489  C   GLN A 160     145.673  91.975  92.405  1.00  0.00            
ATOM   2490  O   GLN A 160     146.503  92.595  93.075  1.00  0.00            
ATOM   2491  N   LEU A 161     146.003  91.095  91.465  1.00  0.00            
ATOM   2492  H   LEU A 161     145.253  90.655  90.945  1.00  0.00            
ATOM   2493  CA  LEU A 161     147.363  90.765  91.055  1.00  0.00            
ATOM   2494  HA  LEU A 161     147.943  90.555  91.955  1.00  0.00            
ATOM   2495  CB  LEU A 161     147.292  89.485  90.195  1.00  0.00            
ATOM   2496  HB1 LEU A 161     146.852  89.745  89.235  1.00  0.00            
ATOM   2497  HB2 LEU A 161     146.612  88.775  90.685  1.00  0.00            
ATOM   2498  CG  LEU A 161     148.632  88.784  89.965  1.00  0.00            
ATOM   2499  HG  LEU A 161     149.352  89.494  89.565  1.00  0.00            
ATOM   2500  CD1 LEU A 161     149.182  88.174  91.255  1.00  0.00            
ATOM   2501 1HD1 LEU A 161     150.072  87.584  91.045  1.00  0.00            
ATOM   2502 2HD1 LEU A 161     149.452  88.954  91.955  1.00  0.00            
ATOM   2503 3HD1 LEU A 161     148.442  87.525  91.715  1.00  0.00            
ATOM   2504  CD2 LEU A 161     148.442  87.655  88.945  1.00  0.00            
ATOM   2505 1HD2 LEU A 161     149.402  87.204  88.705  1.00  0.00            
ATOM   2506 2HD2 LEU A 161     147.782  86.885  89.355  1.00  0.00            
ATOM   2507 3HD2 LEU A 161     148.002  88.045  88.035  1.00  0.00            
ATOM   2508  C   LEU A 161     147.993  91.975  90.335  1.00  0.00            
ATOM   2509  O   LEU A 161     147.773  92.195  89.145  1.00  0.00            
ATOM   2510  N   VAL A 162     148.773  92.754  91.085  1.00  0.00            
ATOM   2511  H   VAL A 162     148.923  92.434  92.035  1.00  0.00            
ATOM   2512  CA  VAL A 162     149.303  94.094  90.765  1.00  0.00            
ATOM   2513  HA  VAL A 162     149.933  94.344  91.615  1.00  0.00            
ATOM   2514  CB  VAL A 162     150.253  94.104  89.545  1.00  0.00            
ATOM   2515  HB  VAL A 162     149.673  94.024  88.625  1.00  0.00            
ATOM   2516  CG1 VAL A 162     151.033  95.424  89.525  1.00  0.00            
ATOM   2517 1HG1 VAL A 162     151.803  95.394  88.755  1.00  0.00            
ATOM   2518 2HG1 VAL A 162     150.374  96.254  89.325  1.00  0.00            
ATOM   2519 3HG1 VAL A 162     151.534  95.584  90.485  1.00  0.00            
ATOM   2520  CG2 VAL A 162     151.253  92.954  89.575  1.00  0.00            
ATOM   2521 1HG2 VAL A 162     151.963  93.054  88.755  1.00  0.00            
ATOM   2522 2HG2 VAL A 162     151.793  92.954  90.525  1.00  0.00            
ATOM   2523 3HG2 VAL A 162     150.743  91.994  89.465  1.00  0.00            
ATOM   2524  C   VAL A 162     148.263  95.215  90.695  1.00  0.00            
ATOM   2525  O   VAL A 162     148.404  96.175  91.465  1.00  0.00            
ATOM   2526  N   SER A 163     147.243  95.165  89.825  1.00  0.00            
ATOM   2527  H   SER A 163     147.133  94.345  89.235  1.00  0.00            
ATOM   2528  CA  SER A 163     146.254  96.255  89.725  1.00  0.00            
ATOM   2529  HA  SER A 163     146.084  96.615  90.735  1.00  0.00            
ATOM   2530  CB  SER A 163     146.824  97.435  88.915  1.00  0.00            
ATOM   2531  HB1 SER A 163     147.834  97.665  89.265  1.00  0.00            
ATOM   2532  HB2 SER A 163     146.204  98.315  89.095  1.00  0.00            
ATOM   2533  OG  SER A 163     146.844  97.175  87.525  1.00  0.00            
ATOM   2534  HG  SER A 163     147.494  96.475  87.335  1.00  0.00            
ATOM   2535  C   SER A 163     144.864  95.875  89.175  1.00  0.00            
ATOM   2536  O   SER A 163     144.683  94.805  88.595  1.00  0.00            
ATOM   2537  N   ARG A 164     143.894  96.785  89.345  1.00  0.00            
ATOM   2538  H   ARG A 164     144.144  97.605  89.885  1.00  0.00            
ATOM   2539  CA  ARG A 164     142.484  96.706  88.895  1.00  0.00            
ATOM   2540  HA  ARG A 164     142.403  95.976  88.085  1.00  0.00            
ATOM   2541  CB  ARG A 164     141.584  96.246  90.065  1.00  0.00            
ATOM   2542  HB1 ARG A 164     141.753  95.186  90.225  1.00  0.00            
ATOM   2543  HB2 ARG A 164     140.534  96.356  89.795  1.00  0.00            
ATOM   2544  CG  ARG A 164     141.854  96.956  91.395  1.00  0.00            
ATOM   2545  HG1 ARG A 164     141.954  98.036  91.245  1.00  0.00            
ATOM   2546  HG2 ARG A 164     142.794  96.585  91.805  1.00  0.00            
ATOM   2547  CD  ARG A 164     140.754  96.676  92.425  1.00  0.00            
ATOM   2548  HD1 ARG A 164     141.234  96.626  93.405  1.00  0.00            
ATOM   2549  HD2 ARG A 164     140.284  95.716  92.225  1.00  0.00            
ATOM   2550  NE  ARG A 164     139.774  97.766  92.465  1.00  0.00            
ATOM   2551  HE  ARG A 164     140.114  98.656  92.815  1.00  0.00            
ATOM   2552  CZ  ARG A 164     138.464  97.706  92.296  1.00  0.00            
ATOM   2553  NH1 ARG A 164     137.824  96.706  91.786  1.00  0.00            
ATOM   2554 1HH1 ARG A 164     138.274  95.796  91.686  1.00  0.00            
ATOM   2555 2HH1 ARG A 164     136.814  96.727  91.856  1.00  0.00            
ATOM   2556  NH2 ARG A 164     137.754  98.736  92.636  1.00  0.00            
ATOM   2557 1HH2 ARG A 164     138.244  99.506  93.066  1.00  0.00            
ATOM   2558 2HH2 ARG A 164     136.794  98.567  92.946  1.00  0.00            
ATOM   2559  C   ARG A 164     141.984  98.046  88.325  1.00  0.00            
ATOM   2560  O   ARG A 164     142.664  99.066  88.395  1.00  0.00            
ATOM   2561  N   GLY A 165     140.744  98.056  87.805  1.00  0.00            
ATOM   2562  H   GLY A 165     140.284  97.166  87.765  1.00  0.00            
ATOM   2563  CA  GLY A 165     140.044  99.216  87.225  1.00  0.00            
ATOM   2564  HA1 GLY A 165     139.154  98.856  86.716  1.00  0.00            
ATOM   2565  HA2 GLY A 165     140.694  99.666  86.475  1.00  0.00            
ATOM   2566  C   GLY A 165     139.624 100.326  88.216  1.00  0.00            
ATOM   2567  O   GLY A 165     138.524 100.916  88.096  1.00  0.00            
ATOM   2568  N   GLY A 166     140.494 100.666  89.175  1.00  0.00            
ATOM   2569  H   GLY A 166     141.404 100.206  89.125  1.00  0.00            
ATOM   2570  CA  GLY A 166     140.345 101.676  90.246  1.00  0.00            
ATOM   2571  HA1 GLY A 166     141.295 101.776  90.775  1.00  0.00            
ATOM   2572  HA2 GLY A 166     139.604 101.326  90.956  1.00  0.00            
ATOM   2573  C   GLY A 166     139.925 103.056  89.746  1.00  0.00            
ATOM   2574  O   GLY A 166     139.425 103.176  88.626  1.00  0.00            
ATOM   2575  N   CYX A 167     139.865 104.066  90.596  1.00  0.00            
ATOM   2576  H   CYX A 167     140.255 103.916  91.516  1.00  0.00            
ATOM   2577  CA  CYX A 167     139.565 105.466  90.206  1.00  0.00            
ATOM   2578  HA  CYX A 167     140.195 105.736  89.346  1.00  0.00            
ATOM   2579  CB  CYX A 167     138.075 105.686  89.826  1.00  0.00            
ATOM   2580  HB1 CYX A 167     137.945 106.766  89.706  1.00  0.00            
ATOM   2581  HB2 CYX A 167     137.465 105.406  90.676  1.00  0.00            
ATOM   2582  SG  CYX A 167     137.355 104.926  88.316  1.00  0.00            
ATOM   2583  C   CYX A 167     139.915 106.406  91.366  1.00  0.00            
ATOM   2584  O   CYX A 167     140.466 107.486  91.146  1.00  0.00            
ATOM   2585  N   GLY A 168     139.505 106.046  92.596  1.00  0.00            
ATOM   2586  H   GLY A 168     139.055 105.136  92.706  1.00  0.00            
ATOM   2587  CA  GLY A 168     139.436 106.946  93.746  1.00  0.00            
ATOM   2588  HA1 GLY A 168     140.376 107.476  93.856  1.00  0.00            
ATOM   2589  HA2 GLY A 168     139.255 106.366  94.646  1.00  0.00            
ATOM   2590  C   GLY A 168     138.316 108.006  93.646  1.00  0.00            
ATOM   2591  O   GLY A 168     137.836 108.496  94.666  1.00  0.00            
ATOM   2592  N   ASN A 169     137.856 108.306  92.426  1.00  0.00            
ATOM   2593  H   ASN A 169     138.376 107.956  91.646  1.00  0.00            
ATOM   2594  CA  ASN A 169     136.676 109.117  92.126  1.00  0.00            
ATOM   2595  HA  ASN A 169     136.436 109.727  93.006  1.00  0.00            
ATOM   2596  CB  ASN A 169     136.996 110.066  90.966  1.00  0.00            
ATOM   2597  HB1 ASN A 169     136.106 110.617  90.686  1.00  0.00            
ATOM   2598  HB2 ASN A 169     137.316 109.496  90.096  1.00  0.00            
ATOM   2599  CG  ASN A 169     138.076 111.086  91.306  1.00  0.00            
ATOM   2600  OD1 ASN A 169     138.656 111.096  92.386  1.00  0.00            
ATOM   2601  ND2 ASN A 169     138.376 111.986  90.416  1.00  0.00            
ATOM   2602 1HD2 ASN A 169     137.836 112.086  89.546  1.00  0.00            
ATOM   2603 2HD2 ASN A 169     139.076 112.676  90.676  1.00  0.00            
ATOM   2604  C   ASN A 169     135.456 108.207  91.866  1.00  0.00            
ATOM   2605  O   ASN A 169     135.605 107.017  91.576  1.00  0.00            
ATOM   2606  N   THR A 170     134.256 108.767  92.006  1.00  0.00            
ATOM   2607  H   THR A 170     134.196 109.767  92.156  1.00  0.00            
ATOM   2608  CA  THR A 170     133.046 108.007  92.336  1.00  0.00            
ATOM   2609  HA  THR A 170     133.376 107.017  92.646  1.00  0.00            
ATOM   2610  CB  THR A 170     132.336 108.647  93.546  1.00  0.00            
ATOM   2611  HB  THR A 170     131.396 108.137  93.746  1.00  0.00            
ATOM   2612  CG2 THR A 170     133.206 108.577  94.806  1.00  0.00            
ATOM   2613 1HG2 THR A 170     132.616 108.857  95.676  1.00  0.00            
ATOM   2614 2HG2 THR A 170     133.556 107.557  94.956  1.00  0.00            
ATOM   2615 3HG2 THR A 170     134.066 109.237  94.726  1.00  0.00            
ATOM   2616  OG1 THR A 170     132.076 110.007  93.346  1.00  0.00            
ATOM   2617  HG1 THR A 170     131.406 110.257  94.006  1.00  0.00            
ATOM   2618  C   THR A 170     132.086 107.737  91.156  1.00  0.00            
ATOM   2619  O   THR A 170     132.336 108.167  90.026  1.00  0.00            
ATOM   2620  N   GLN A 171     131.015 106.987  91.406  1.00  0.00            
ATOM   2621  H   GLN A 171     130.945 106.598  92.346  1.00  0.00            
ATOM   2622  CA  GLN A 171     129.965 106.598  90.446  1.00  0.00            
ATOM   2623  HA  GLN A 171     129.995 107.258  89.576  1.00  0.00            
ATOM   2624  CB  GLN A 171     130.205 105.148  89.976  1.00  0.00            
ATOM   2625  HB1 GLN A 171     129.315 104.798  89.446  1.00  0.00            
ATOM   2626  HB2 GLN A 171     130.325 104.518  90.856  1.00  0.00            
ATOM   2627  CG  GLN A 171     131.415 104.957  89.066  1.00  0.00            
ATOM   2628  HG1 GLN A 171     131.675 103.897  89.076  1.00  0.00            
ATOM   2629  HG2 GLN A 171     132.275 105.497  89.456  1.00  0.00            
ATOM   2630  CD  GLN A 171     131.135 105.358  87.626  1.00  0.00            
ATOM   2631  OE1 GLN A 171     131.475 106.427  87.156  1.00  0.00            
ATOM   2632  NE2 GLN A 171     130.525 104.468  86.876  1.00  0.00            
ATOM   2633 1HE2 GLN A 171     130.195 103.598  87.286  1.00  0.00            
ATOM   2634 2HE2 GLN A 171     130.155 104.728  85.966  1.00  0.00            
ATOM   2635  C   GLN A 171     128.555 106.718  91.086  1.00  0.00            
ATOM   2636  O   GLN A 171     128.015 105.718  91.556  1.00  0.00            
ATOM   2637  N   PRO A 172     127.946 107.918  91.146  1.00  0.00            
ATOM   2638  CD  PRO A 172     128.526 109.208  90.766  1.00  0.00            
ATOM   2639  HD1 PRO A 172     128.906 109.188  89.746  1.00  0.00            
ATOM   2640  HD2 PRO A 172     129.316 109.468  91.466  1.00  0.00            
ATOM   2641  CG  PRO A 172     127.386 110.228  90.876  1.00  0.00            
ATOM   2642  HG1 PRO A 172     126.866 110.288  89.926  1.00  0.00            
ATOM   2643  HG2 PRO A 172     127.746 111.208  91.186  1.00  0.00            
ATOM   2644  CB  PRO A 172     126.456 109.608  91.926  1.00  0.00            
ATOM   2645  HB1 PRO A 172     125.436 109.978  91.826  1.00  0.00            
ATOM   2646  HB2 PRO A 172     126.836 109.818  92.926  1.00  0.00            
ATOM   2647  CA  PRO A 172     126.566 108.108  91.636  1.00  0.00            
ATOM   2648  HA  PRO A 172     126.426 107.548  92.566  1.00  0.00            
ATOM   2649  C   PRO A 172     125.516 107.628  90.616  1.00  0.00            
ATOM   2650  O   PRO A 172     125.806 107.518  89.426  1.00  0.00            
ATOM   2651  N   THR A 173     124.276 107.399  91.076  1.00  0.00            
ATOM   2652  H   THR A 173     124.116 107.499  92.076  1.00  0.00            
ATOM   2653  CA  THR A 173     123.145 106.929  90.246  1.00  0.00            
ATOM   2654  HA  THR A 173     123.435 105.969  89.826  1.00  0.00            
ATOM   2655  CB  THR A 173     121.855 106.699  91.076  1.00  0.00            
ATOM   2656  HB  THR A 173     121.366 107.659  91.216  1.00  0.00            
ATOM   2657  CG2 THR A 173     120.895 105.739  90.396  1.00  0.00            
ATOM   2658 1HG2 THR A 173     120.045 105.539  91.056  1.00  0.00            
ATOM   2659 2HG2 THR A 173     120.505 106.179  89.476  1.00  0.00            
ATOM   2660 3HG2 THR A 173     121.395 104.799  90.176  1.00  0.00            
ATOM   2661  OG1 THR A 173     122.095 106.149  92.366  1.00  0.00            
ATOM   2662  HG1 THR A 173     121.215 105.999  92.786  1.00  0.00            
ATOM   2663  C   THR A 173     122.836 107.889  89.086  1.00  0.00            
ATOM   2664  O   THR A 173     123.046 109.089  89.196  1.00  0.00            
ATOM   2665  N   ILE A 174     122.335 107.389  87.946  1.00  0.00            
ATOM   2666  H   ILE A 174     122.255 106.369  87.886  1.00  0.00            
ATOM   2667  CA  ILE A 174     122.016 108.199  86.756  1.00  0.00            
ATOM   2668  HA  ILE A 174     122.676 109.069  86.766  1.00  0.00            
ATOM   2669  CB  ILE A 174     122.395 107.399  85.476  1.00  0.00            
ATOM   2670  HB  ILE A 174     121.965 106.399  85.546  1.00  0.00            
ATOM   2671  CG2 ILE A 174     121.855 108.049  84.176  1.00  0.00            
ATOM   2672 1HG2 ILE A 174     122.135 107.449  83.316  1.00  0.00            
ATOM   2673 2HG2 ILE A 174     120.765 108.089  84.196  1.00  0.00            
ATOM   2674 3HG2 ILE A 174     122.256 109.059  84.066  1.00  0.00            
ATOM   2675  CG1 ILE A 174     123.935 107.289  85.416  1.00  0.00            
ATOM   2676 1HG1 ILE A 174     124.305 106.979  86.386  1.00  0.00            
ATOM   2677 2HG1 ILE A 174     124.355 108.279  85.196  1.00  0.00            
ATOM   2678  CD  ILE A 174     124.495 106.289  84.396  1.00  0.00            
ATOM   2679  HD1 ILE A 174     125.575 106.308  84.436  1.00  0.00            
ATOM   2680  HD2 ILE A 174     124.155 105.289  84.646  1.00  0.00            
ATOM   2681  HD3 ILE A 174     124.175 106.549  83.376  1.00  0.00            
ATOM   2682  C   ILE A 174     120.576 108.759  86.776  1.00  0.00            
ATOM   2683  O   ILE A 174     119.646 108.109  87.246  1.00  0.00            
ATOM   2684  N   ARG A 175     120.416 109.999  86.276  1.00  0.00            
ATOM   2685  H   ARG A 175     121.226 110.429  85.866  1.00  0.00            
ATOM   2686  CA  ARG A 175     119.166 110.800  86.246  1.00  0.00            
ATOM   2687  HA  ARG A 175     118.556 110.520  87.096  1.00  0.00            
ATOM   2688  CB  ARG A 175     119.556 112.289  86.416  1.00  0.00            
ATOM   2689  HB1 ARG A 175     120.266 112.559  85.626  1.00  0.00            
ATOM   2690  HB2 ARG A 175     120.066 112.399  87.376  1.00  0.00            
ATOM   2691  CG  ARG A 175     118.376 113.280  86.376  1.00  0.00            
ATOM   2692  HG1 ARG A 175     117.606 112.940  87.056  1.00  0.00            
ATOM   2693  HG2 ARG A 175     117.976 113.300  85.376  1.00  0.00            
ATOM   2694  CD  ARG A 175     118.727 114.730  86.726  1.00  0.00            
ATOM   2695  HD1 ARG A 175     119.017 114.740  87.776  1.00  0.00            
ATOM   2696  HD2 ARG A 175     117.837 115.340  86.616  1.00  0.00            
ATOM   2697  NE  ARG A 175     119.807 115.269  85.876  1.00  0.00            
ATOM   2698  HE  ARG A 175     119.647 115.349  84.876  1.00  0.00            
ATOM   2699  CZ  ARG A 175     120.997 115.649  86.276  1.00  0.00            
ATOM   2700  NH1 ARG A 175     121.267 115.829  87.536  1.00  0.00            
ATOM   2701 1HH1 ARG A 175     120.457 115.949  88.146  1.00  0.00            
ATOM   2702 2HH1 ARG A 175     122.137 116.249  87.806  1.00  0.00            
ATOM   2703  NH2 ARG A 175     121.927 115.859  85.406  1.00  0.00            
ATOM   2704 1HH2 ARG A 175     121.677 115.789  84.416  1.00  0.00            
ATOM   2705 2HH2 ARG A 175     122.877 116.019  85.696  1.00  0.00            
ATOM   2706  C   ARG A 175     118.316 110.550  84.976  1.00  0.00            
ATOM   2707  O   ARG A 175     118.846 110.180  83.936  1.00  0.00            
ATOM   2708  N   LYS A 176     117.016 110.870  85.036  1.00  0.00            
ATOM   2709  H   LYS A 176     116.646 111.120  85.946  1.00  0.00            
ATOM   2710  CA  LYS A 176     116.186 111.240  83.866  1.00  0.00            
ATOM   2711  HA  LYS A 176     116.366 110.550  83.036  1.00  0.00            
ATOM   2712  CB  LYS A 176     114.686 111.120  84.256  1.00  0.00            
ATOM   2713  HB1 LYS A 176     114.546 111.540  85.246  1.00  0.00            
ATOM   2714  HB2 LYS A 176     114.456 110.060  84.336  1.00  0.00            
ATOM   2715  CG  LYS A 176     113.686 111.760  83.266  1.00  0.00            
ATOM   2716  HG1 LYS A 176     112.946 111.021  82.976  1.00  0.00            
ATOM   2717  HG2 LYS A 176     114.206 112.070  82.366  1.00  0.00            
ATOM   2718  CD  LYS A 176     112.956 112.951  83.896  1.00  0.00            
ATOM   2719  HD1 LYS A 176     113.616 113.441  84.616  1.00  0.00            
ATOM   2720  HD2 LYS A 176     112.076 112.591  84.426  1.00  0.00            
ATOM   2721  CE  LYS A 176     112.536 113.991  82.856  1.00  0.00            
ATOM   2722  HE1 LYS A 176     111.706 113.591  82.267  1.00  0.00            
ATOM   2723  HE2 LYS A 176     113.376 114.171  82.176  1.00  0.00            
ATOM   2724  NZ  LYS A 176     112.147 115.261  83.496  1.00  0.00            
ATOM   2725  HZ1 LYS A 176     111.897 115.981  82.817  1.00  0.00            
ATOM   2726  HZ2 LYS A 176     111.357 115.141  84.117  1.00  0.00            
ATOM   2727  HZ3 LYS A 176     112.927 115.651  84.016  1.00  0.00            
ATOM   2728  C   LYS A 176     116.606 112.630  83.356  1.00  0.00            
ATOM   2729  O   LYS A 176     115.976 113.640  83.626  1.00  0.00            
ATOM   2730  N   ASP A 177     117.786 112.700  82.726  1.00  0.00            
ATOM   2731  H   ASP A 177     118.286 111.830  82.566  1.00  0.00            
ATOM   2732  CA  ASP A 177     118.386 113.950  82.276  1.00  0.00            
ATOM   2733  HA  ASP A 177     118.177 114.730  83.016  1.00  0.00            
ATOM   2734  CB  ASP A 177     119.916 113.809  82.206  1.00  0.00            
ATOM   2735  HB1 ASP A 177     120.196 113.149  81.386  1.00  0.00            
ATOM   2736  HB2 ASP A 177     120.266 113.349  83.136  1.00  0.00            
ATOM   2737  CG  ASP A 177     120.597 115.169  82.056  1.00  0.00            
ATOM   2738  OD1 ASP A 177     120.577 115.929  83.056  1.00  0.00            
ATOM   2739  OD2 ASP A 177     121.187 115.459  80.996  1.00  0.00            
ATOM   2740  C   ASP A 177     117.736 114.400  80.956  1.00  0.00            
ATOM   2741  O   ASP A 177     118.246 114.100  79.876  1.00  0.00            
ATOM   2742  N   GLY A 178     116.567 115.030  81.056  1.00  0.00            
ATOM   2743  H   GLY A 178     116.217 115.220  81.986  1.00  0.00            
ATOM   2744  CA  GLY A 178     115.817 115.600  79.936  1.00  0.00            
ATOM   2745  HA1 GLY A 178     116.307 116.520  79.626  1.00  0.00            
ATOM   2746  HA2 GLY A 178     114.807 115.860  80.266  1.00  0.00            
ATOM   2747  C   GLY A 178     115.696 114.670  78.726  1.00  0.00            
ATOM   2748  O   GLY A 178     114.966 113.670  78.766  1.00  0.00            
ATOM   2749  N   LEU A 179     116.446 115.010  77.676  1.00  0.00            
ATOM   2750  H   LEU A 179     116.907 115.910  77.746  1.00  0.00            
ATOM   2751  CA  LEU A 179     116.736 114.190  76.496  1.00  0.00            
ATOM   2752  HA  LEU A 179     116.496 113.150  76.716  1.00  0.00            
ATOM   2753  CB  LEU A 179     115.856 114.670  75.326  1.00  0.00            
ATOM   2754  HB1 LEU A 179     116.166 114.170  74.416  1.00  0.00            
ATOM   2755  HB2 LEU A 179     116.026 115.740  75.176  1.00  0.00            
ATOM   2756  CG  LEU A 179     114.336 114.450  75.486  1.00  0.00            
ATOM   2757  HG  LEU A 179     113.986 114.940  76.396  1.00  0.00            
ATOM   2758  CD1 LEU A 179     113.606 115.081  74.296  1.00  0.00            
ATOM   2759 1HD1 LEU A 179     112.536 114.961  74.426  1.00  0.00            
ATOM   2760 2HD1 LEU A 179     113.836 116.141  74.256  1.00  0.00            
ATOM   2761 3HD1 LEU A 179     113.926 114.601  73.376  1.00  0.00            
ATOM   2762  CD2 LEU A 179     113.946 112.971  75.516  1.00  0.00            
ATOM   2763 1HD2 LEU A 179     112.866 112.881  75.626  1.00  0.00            
ATOM   2764 2HD2 LEU A 179     114.246 112.500  74.586  1.00  0.00            
ATOM   2765 3HD2 LEU A 179     114.426 112.470  76.346  1.00  0.00            
ATOM   2766  C   LEU A 179     118.246 114.230  76.166  1.00  0.00            
ATOM   2767  O   LEU A 179     118.636 114.490  75.026  1.00  0.00            
ATOM   2768  N   LYS A 180     119.116 114.070  77.176  1.00  0.00            
ATOM   2769  H   LYS A 180     118.736 113.900  78.106  1.00  0.00            
ATOM   2770  CA  LYS A 180     120.586 114.159  77.066  1.00  0.00            
ATOM   2771  HA  LYS A 180     120.886 113.719  76.116  1.00  0.00            
ATOM   2772  CB  LYS A 180     120.977 115.659  77.126  1.00  0.00            
ATOM   2773  HB1 LYS A 180     121.307 115.909  78.136  1.00  0.00            
ATOM   2774  HB2 LYS A 180     120.097 116.279  76.936  1.00  0.00            
ATOM   2775  CG  LYS A 180     122.057 116.069  76.116  1.00  0.00            
ATOM   2776  HG1 LYS A 180     122.946 115.449  76.256  1.00  0.00            
ATOM   2777  HG2 LYS A 180     122.327 117.109  76.316  1.00  0.00            
ATOM   2778  CD  LYS A 180     121.566 115.939  74.666  1.00  0.00            
ATOM   2779  HD1 LYS A 180     120.617 116.469  74.556  1.00  0.00            
ATOM   2780  HD2 LYS A 180     121.386 114.899  74.426  1.00  0.00            
ATOM   2781  CE  LYS A 180     122.557 116.489  73.646  1.00  0.00            
ATOM   2782  HE1 LYS A 180     122.206 116.229  72.646  1.00  0.00            
ATOM   2783  HE2 LYS A 180     123.536 116.029  73.796  1.00  0.00            
ATOM   2784  NZ  LYS A 180     122.677 117.959  73.736  1.00  0.00            
ATOM   2785  HZ1 LYS A 180     123.297 118.299  72.996  1.00  0.00            
ATOM   2786  HZ2 LYS A 180     121.777 118.409  73.666  1.00  0.00            
ATOM   2787  HZ3 LYS A 180     123.087 118.269  74.606  1.00  0.00            
ATOM   2788  C   LYS A 180     121.306 113.339  78.156  1.00  0.00            
ATOM   2789  O   LYS A 180     120.686 112.519  78.836  1.00  0.00            
ATOM   2790  N   LEU A 181     122.616 113.549  78.326  1.00  0.00            
ATOM   2791  H   LEU A 181     123.066 114.199  77.706  1.00  0.00            
ATOM   2792  CA  LEU A 181     123.346 113.159  79.536  1.00  0.00            
ATOM   2793  HA  LEU A 181     122.636 113.059  80.356  1.00  0.00            
ATOM   2794  CB  LEU A 181     124.096 111.829  79.346  1.00  0.00            
ATOM   2795  HB1 LEU A 181     124.846 111.769  80.116  1.00  0.00            
ATOM   2796  HB2 LEU A 181     124.606 111.849  78.386  1.00  0.00            
ATOM   2797  CG  LEU A 181     123.246 110.539  79.426  1.00  0.00            
ATOM   2798  HG  LEU A 181     122.486 110.549  78.656  1.00  0.00            
ATOM   2799  CD1 LEU A 181     124.135 109.309  79.216  1.00  0.00            
ATOM   2800 1HD1 LEU A 181     123.505 108.419  79.226  1.00  0.00            
ATOM   2801 2HD1 LEU A 181     124.615 109.379  78.246  1.00  0.00            
ATOM   2802 3HD1 LEU A 181     124.885 109.249  79.996  1.00  0.00            
ATOM   2803  CD2 LEU A 181     122.586 110.369  80.806  1.00  0.00            
ATOM   2804 1HD2 LEU A 181     122.076 109.409  80.856  1.00  0.00            
ATOM   2805 2HD2 LEU A 181     123.336 110.429  81.596  1.00  0.00            
ATOM   2806 3HD2 LEU A 181     121.836 111.139  80.956  1.00  0.00            
ATOM   2807  C   LEU A 181     124.326 114.269  79.956  1.00  0.00            
ATOM   2808  O   LEU A 181     125.226 114.649  79.196  1.00  0.00            
ATOM   2809  N   VAL A 182     124.186 114.719  81.206  1.00  0.00            
ATOM   2810  H   VAL A 182     123.356 114.419  81.706  1.00  0.00            
ATOM   2811  CA  VAL A 182     125.047 115.689  81.896  1.00  0.00            
ATOM   2812  HA  VAL A 182     125.957 115.828  81.326  1.00  0.00            
ATOM   2813  CB  VAL A 182     124.337 117.059  82.016  1.00  0.00            
ATOM   2814  HB  VAL A 182     123.417 116.929  82.586  1.00  0.00            
ATOM   2815  CG1 VAL A 182     125.197 118.109  82.726  1.00  0.00            
ATOM   2816 1HG1 VAL A 182     124.677 119.059  82.746  1.00  0.00            
ATOM   2817 2HG1 VAL A 182     125.387 117.809  83.756  1.00  0.00            
ATOM   2818 3HG1 VAL A 182     126.147 118.238  82.206  1.00  0.00            
ATOM   2819  CG2 VAL A 182     123.987 117.629  80.636  1.00  0.00            
ATOM   2820 1HG2 VAL A 182     123.507 118.599  80.766  1.00  0.00            
ATOM   2821 2HG2 VAL A 182     124.887 117.739  80.036  1.00  0.00            
ATOM   2822 3HG2 VAL A 182     123.277 116.969  80.126  1.00  0.00            
ATOM   2823  C   VAL A 182     125.427 115.149  83.286  1.00  0.00            
ATOM   2824  O   VAL A 182     124.597 114.559  83.976  1.00  0.00            
ATOM   2825  N   GLY A 183     126.687 115.338  83.686  1.00  0.00            
ATOM   2826  H   GLY A 183     127.307 115.828  83.046  1.00  0.00            
ATOM   2827  CA  GLY A 183     127.237 114.928  84.986  1.00  0.00            
ATOM   2828  HA1 GLY A 183     128.217 114.488  84.806  1.00  0.00            
ATOM   2829  HA2 GLY A 183     126.607 114.158  85.426  1.00  0.00            
ATOM   2830  C   GLY A 183     127.407 116.058  86.006  1.00  0.00            
ATOM   2831  O   GLY A 183     127.287 117.248  85.686  1.00  0.00            
ATOM   2832  N   SER A 184     127.717 115.708  87.256  1.00  0.00            
ATOM   2833  H   SER A 184     127.757 114.708  87.476  1.00  0.00            
ATOM   2834  CA  SER A 184     127.797 116.628  88.396  1.00  0.00            
ATOM   2835  HA  SER A 184     128.107 117.618  88.046  1.00  0.00            
ATOM   2836  CB  SER A 184     126.377 116.758  88.956  1.00  0.00            
ATOM   2837  HB1 SER A 184     125.927 115.758  88.996  1.00  0.00            
ATOM   2838  HB2 SER A 184     125.797 117.378  88.276  1.00  0.00            
ATOM   2839  OG  SER A 184     126.307 117.328  90.236  1.00  0.00            
ATOM   2840  HG  SER A 184     125.797 116.658  90.746  1.00  0.00            
ATOM   2841  C   SER A 184     128.787 116.178  89.476  1.00  0.00            
ATOM   2842  O   SER A 184     129.197 115.018  89.496  1.00  0.00            
ATOM   2843  N   TRP A 185     129.177 117.108  90.356  1.00  0.00            
ATOM   2844  H   TRP A 185     128.777 118.028  90.236  1.00  0.00            
ATOM   2845  CA  TRP A 185     130.087 116.908  91.486  1.00  0.00            
ATOM   2846  HA  TRP A 185     129.967 115.898  91.846  1.00  0.00            
ATOM   2847  CB  TRP A 185     131.557 117.107  91.006  1.00  0.00            
ATOM   2848  HB1 TRP A 185     132.107 117.717  91.716  1.00  0.00            
ATOM   2849  HB2 TRP A 185     131.527 117.697  90.086  1.00  0.00            
ATOM   2850  CG  TRP A 185     132.457 115.917  90.726  1.00  0.00            
ATOM   2851  CD1 TRP A 185     133.727 116.077  90.286  1.00  0.00            
ATOM   2852  HD1 TRP A 185     134.187 117.037  90.076  1.00  0.00            
ATOM   2853  NE1 TRP A 185     134.337 114.847  90.116  1.00  0.00            
ATOM   2854  HE1 TRP A 185     135.267 114.707  89.716  1.00  0.00            
ATOM   2855  CE2 TRP A 185     133.467 113.827  90.406  1.00  0.00            
ATOM   2856  CZ2 TRP A 185     133.626 112.437  90.346  1.00  0.00            
ATOM   2857  HZ2 TRP A 185     134.566 112.017  90.016  1.00  0.00            
ATOM   2858  CH2 TRP A 185     132.556 111.607  90.676  1.00  0.00            
ATOM   2859  HH2 TRP A 185     132.646 110.537  90.616  1.00  0.00            
ATOM   2860  CZ3 TRP A 185     131.346 112.177  91.106  1.00  0.00            
ATOM   2861  HZ3 TRP A 185     130.516 111.538  91.376  1.00  0.00            
ATOM   2862  CE3 TRP A 185     131.207 113.577  91.186  1.00  0.00            
ATOM   2863  HE3 TRP A 185     130.247 113.958  91.506  1.00  0.00            
ATOM   2864  CD2 TRP A 185     132.257 114.457  90.816  1.00  0.00            
ATOM   2865  C   TRP A 185     129.697 117.788  92.716  1.00  0.00            
ATOM   2866  O   TRP A 185     130.577 118.278  93.436  1.00  0.00            
ATOM   2867  N   LYS A 186     128.397 118.008  92.976  1.00  0.00            
ATOM   2868  H   LYS A 186     127.737 117.438  92.446  1.00  0.00            
ATOM   2869  CA  LYS A 186     127.898 118.858  94.096  1.00  0.00            
ATOM   2870  HA  LYS A 186     128.728 118.968  94.786  1.00  0.00            
ATOM   2871  CB  LYS A 186     127.598 120.288  93.586  1.00  0.00            
ATOM   2872  HB1 LYS A 186     128.208 120.508  92.716  1.00  0.00            
ATOM   2873  HB2 LYS A 186     127.928 120.958  94.366  1.00  0.00            
ATOM   2874  CG  LYS A 186     126.128 120.658  93.276  1.00  0.00            
ATOM   2875  HG1 LYS A 186     126.068 121.738  93.156  1.00  0.00            
ATOM   2876  HG2 LYS A 186     125.508 120.418  94.136  1.00  0.00            
ATOM   2877  CD  LYS A 186     125.508 120.018  92.036  1.00  0.00            
ATOM   2878  HD1 LYS A 186     124.428 120.189  92.066  1.00  0.00            
ATOM   2879  HD2 LYS A 186     125.678 118.948  92.046  1.00  0.00            
ATOM   2880  CE  LYS A 186     126.058 120.648  90.746  1.00  0.00            
ATOM   2881  HE1 LYS A 186     127.138 120.528  90.726  1.00  0.00            
ATOM   2882  HE2 LYS A 186     125.828 121.718  90.756  1.00  0.00            
ATOM   2883  NZ  LYS A 186     125.458 120.028  89.546  1.00  0.00            
ATOM   2884  HZ1 LYS A 186     125.718 120.518  88.696  1.00  0.00            
ATOM   2885  HZ2 LYS A 186     125.747 119.058  89.466  1.00  0.00            
ATOM   2886  HZ3 LYS A 186     124.438 119.989  89.616  1.00  0.00            
ATOM   2887  C   LYS A 186     126.768 118.288  94.996  1.00  0.00            
ATOM   2888  O   LYS A 186     126.788 118.568  96.186  1.00  0.00            
ATOM   2889  N   LYS A 187     125.787 117.568  94.426  1.00  0.00            
ATOM   2890  H   LYS A 187     125.957 117.318  93.466  1.00  0.00            
ATOM   2891  CA  LYS A 187     124.677 116.849  95.106  1.00  0.00            
ATOM   2892  HA  LYS A 187     125.097 116.038  95.706  1.00  0.00            
ATOM   2893  CB  LYS A 187     123.857 117.769  96.046  1.00  0.00            
ATOM   2894  HB1 LYS A 187     123.638 118.689  95.506  1.00  0.00            
ATOM   2895  HB2 LYS A 187     124.468 118.029  96.906  1.00  0.00            
ATOM   2896  CG  LYS A 187     122.527 117.199  96.586  1.00  0.00            
ATOM   2897  HG1 LYS A 187     121.867 117.069  95.736  1.00  0.00            
ATOM   2898  HG2 LYS A 187     122.078 117.959  97.226  1.00  0.00            
ATOM   2899  CD  LYS A 187     122.587 115.879  97.366  1.00  0.00            
ATOM   2900  HD1 LYS A 187     123.197 116.019  98.266  1.00  0.00            
ATOM   2901  HD2 LYS A 187     123.047 115.109  96.756  1.00  0.00            
ATOM   2902  CE  LYS A 187     121.167 115.439  97.756  1.00  0.00            
ATOM   2903  HE1 LYS A 187     120.527 115.529  96.876  1.00  0.00            
ATOM   2904  HE2 LYS A 187     120.777 116.119  98.516  1.00  0.00            
ATOM   2905  NZ  LYS A 187     121.107 114.039  98.246  1.00  0.00            
ATOM   2906  HZ1 LYS A 187     120.147 113.779  98.466  1.00  0.00            
ATOM   2907  HZ2 LYS A 187     121.437 113.379  97.556  1.00  0.00            
ATOM   2908  HZ3 LYS A 187     121.647 113.889  99.096  1.00  0.00            
ATOM   2909  C   LYS A 187     123.747 116.179  94.076  1.00  0.00            
ATOM   2910  O   LYS A 187     123.347 115.039  94.276  1.00  0.00            
ATOM   2911  N   ASP A 188     123.397 116.859  92.976  1.00  0.00            
ATOM   2912  H   ASP A 188     123.647 117.829  92.886  1.00  0.00            
ATOM   2913  CA  ASP A 188     122.707 116.179  91.866  1.00  0.00            
ATOM   2914  HA  ASP A 188     121.927 115.559  92.316  1.00  0.00            
ATOM   2915  CB  ASP A 188     121.947 117.139  90.946  1.00  0.00            
ATOM   2916  HB1 ASP A 188     121.367 117.829  91.556  1.00  0.00            
ATOM   2917  HB2 ASP A 188     121.237 116.529  90.386  1.00  0.00            
ATOM   2918  CG  ASP A 188     122.787 117.919  89.946  1.00  0.00            
ATOM   2919  OD1 ASP A 188     123.008 119.129  90.166  1.00  0.00            
ATOM   2920  OD2 ASP A 188     123.197 117.339  88.916  1.00  0.00            
ATOM   2921  C   ASP A 188     123.637 115.209  91.126  1.00  0.00            
ATOM   2922  O   ASP A 188     124.857 115.309  91.246  1.00  0.00            
ATOM   2923  N   ARG A 189     123.057 114.219  90.446  1.00  0.00            
ATOM   2924  H   ARG A 189     122.057 114.269  90.306  1.00  0.00            
ATOM   2925  CA  ARG A 189     123.706 112.919  90.196  1.00  0.00            
ATOM   2926  HA  ARG A 189     124.616 112.889  90.786  1.00  0.00            
ATOM   2927  CB  ARG A 189     122.786 111.829  90.806  1.00  0.00            
ATOM   2928  HB1 ARG A 189     122.656 112.089  91.856  1.00  0.00            
ATOM   2929  HB2 ARG A 189     123.306 110.879  90.796  1.00  0.00            
ATOM   2930  CG  ARG A 189     121.386 111.699  90.156  1.00  0.00            
ATOM   2931  HG1 ARG A 189     121.496 111.269  89.156  1.00  0.00            
ATOM   2932  HG2 ARG A 189     120.926 112.679  90.056  1.00  0.00            
ATOM   2933  CD  ARG A 189     120.446 110.799  90.986  1.00  0.00            
ATOM   2934  HD1 ARG A 189     120.896 109.809  91.066  1.00  0.00            
ATOM   2935  HD2 ARG A 189     119.496 110.699  90.446  1.00  0.00            
ATOM   2936  NE  ARG A 189     120.176 111.379  92.316  1.00  0.00            
ATOM   2937  HE  ARG A 189     119.826 112.329  92.346  1.00  0.00            
ATOM   2938  CZ  ARG A 189     120.406 110.809  93.486  1.00  0.00            
ATOM   2939  NH1 ARG A 189     120.616 109.539  93.636  1.00  0.00            
ATOM   2940 1HH1 ARG A 189     120.226 108.929  92.916  1.00  0.00            
ATOM   2941 2HH1 ARG A 189     120.786 109.179  94.556  1.00  0.00            
ATOM   2942  NH2 ARG A 189     120.456 111.509  94.586  1.00  0.00            
ATOM   2943 1HH2 ARG A 189     120.257 112.509  94.566  1.00  0.00            
ATOM   2944 2HH2 ARG A 189     120.636 111.019  95.446  1.00  0.00            
ATOM   2945  C   ARG A 189     124.206 112.719  88.746  1.00  0.00            
ATOM   2946  O   ARG A 189     124.257 113.679  87.976  1.00  0.00            
ATOM   2947  N   ALA A 190     124.646 111.489  88.416  1.00  0.00            
ATOM   2948  H   ALA A 190     124.386 110.749  89.046  1.00  0.00            
ATOM   2949  CA  ALA A 190     125.576 111.138  87.336  1.00  0.00            
ATOM   2950  HA  ALA A 190     125.726 110.058  87.426  1.00  0.00            
ATOM   2951  CB  ALA A 190     124.936 111.349  85.956  1.00  0.00            
ATOM   2952  HB1 ALA A 190     125.576 110.928  85.186  1.00  0.00            
ATOM   2953  HB2 ALA A 190     123.956 110.859  85.916  1.00  0.00            
ATOM   2954  HB3 ALA A 190     124.796 112.419  85.766  1.00  0.00            
ATOM   2955  C   ALA A 190     126.996 111.758  87.456  1.00  0.00            
ATOM   2956  O   ALA A 190     127.186 112.868  87.946  1.00  0.00            
ATOM   2957  N   THR A 191     128.026 111.018  87.006  1.00  0.00            
ATOM   2958  H   THR A 191     127.806 110.128  86.576  1.00  0.00            
ATOM   2959  CA  THR A 191     129.456 111.338  87.216  1.00  0.00            
ATOM   2960  HA  THR A 191     129.616 111.478  88.286  1.00  0.00            
ATOM   2961  CB  THR A 191     130.346 110.158  86.746  1.00  0.00            
ATOM   2962  HB  THR A 191     130.346 110.128  85.656  1.00  0.00            
ATOM   2963  CG2 THR A 191     131.786 110.267  87.226  1.00  0.00            
ATOM   2964 1HG2 THR A 191     132.356 109.397  86.906  1.00  0.00            
ATOM   2965 2HG2 THR A 191     132.246 111.157  86.796  1.00  0.00            
ATOM   2966 3HG2 THR A 191     131.816 110.327  88.316  1.00  0.00            
ATOM   2967  OG1 THR A 191     129.856 108.918  87.226  1.00  0.00            
ATOM   2968  HG1 THR A 191     130.576 108.278  87.196  1.00  0.00            
ATOM   2969  C   THR A 191     129.896 112.608  86.476  1.00  0.00            
ATOM   2970  O   THR A 191     129.756 112.688  85.256  1.00  0.00            
ATOM   2971  N   GLY A 192     130.456 113.598  87.186  1.00  0.00            
ATOM   2972  H   GLY A 192     130.456 113.518  88.196  1.00  0.00            
ATOM   2973  CA  GLY A 192     130.907 114.888  86.626  1.00  0.00            
ATOM   2974  HA1 GLY A 192     130.507 115.678  87.256  1.00  0.00            
ATOM   2975  HA2 GLY A 192     130.517 115.018  85.626  1.00  0.00            
ATOM   2976  C   GLY A 192     132.427 115.087  86.566  1.00  0.00            
ATOM   2977  O   GLY A 192     132.887 116.207  86.766  1.00  0.00            
ATOM   2978  N   ASP A 193     133.207 114.027  86.346  1.00  0.00            
ATOM   2979  H   ASP A 193     132.756 113.167  86.086  1.00  0.00            
ATOM   2980  CA  ASP A 193     134.637 113.957  86.696  1.00  0.00            
ATOM   2981  HA  ASP A 193     134.747 114.567  87.596  1.00  0.00            
ATOM   2982  CB  ASP A 193     135.006 112.517  87.076  1.00  0.00            
ATOM   2983  HB1 ASP A 193     135.126 111.917  86.176  1.00  0.00            
ATOM   2984  HB2 ASP A 193     134.196 112.087  87.656  1.00  0.00            
ATOM   2985  CG  ASP A 193     136.286 112.437  87.926  1.00  0.00            
ATOM   2986  OD1 ASP A 193     136.956 111.376  87.916  1.00  0.00            
ATOM   2987  OD2 ASP A 193     136.566 113.397  88.686  1.00  0.00            
ATOM   2988  C   ASP A 193     135.637 114.597  85.696  1.00  0.00            
ATOM   2989  O   ASP A 193     136.686 114.027  85.386  1.00  0.00            
ATOM   2990  N   ALA A 194     135.337 115.817  85.236  1.00  0.00            
ATOM   2991  H   ALA A 194     134.477 116.237  85.576  1.00  0.00            
ATOM   2992  CA  ALA A 194     136.257 116.707  84.516  1.00  0.00            
ATOM   2993  HA  ALA A 194     137.237 116.236  84.456  1.00  0.00            
ATOM   2994  CB  ALA A 194     135.757 116.887  83.086  1.00  0.00            
ATOM   2995  HB1 ALA A 194     136.417 117.557  82.536  1.00  0.00            
ATOM   2996  HB2 ALA A 194     135.757 115.917  82.576  1.00  0.00            
ATOM   2997  HB3 ALA A 194     134.737 117.287  83.086  1.00  0.00            
ATOM   2998  C   ALA A 194     136.467 118.027  85.296  1.00  0.00            
ATOM   2999  O   ALA A 194     135.747 118.297  86.266  1.00  0.00            
ATOM   3000  N   ASP A 195     137.487 118.826  84.956  1.00  0.00            
ATOM   3001  H   ASP A 195     138.037 118.596  84.126  1.00  0.00            
ATOM   3002  CA  ASP A 195     138.067 119.806  85.886  1.00  0.00            
ATOM   3003  HA  ASP A 195     137.897 119.406  86.886  1.00  0.00            
ATOM   3004  CB  ASP A 195     139.607 119.836  85.746  1.00  0.00            
ATOM   3005  HB1 ASP A 195     139.977 118.816  85.676  1.00  0.00            
ATOM   3006  HB2 ASP A 195     140.018 120.266  86.656  1.00  0.00            
ATOM   3007  CG  ASP A 195     140.138 120.646  84.556  1.00  0.00            
ATOM   3008  OD1 ASP A 195     139.897 120.276  83.386  1.00  0.00            
ATOM   3009  OD2 ASP A 195     140.888 121.626  84.806  1.00  0.00            
ATOM   3010  C   ASP A 195     137.458 121.226  85.916  1.00  0.00            
ATOM   3011  O   ASP A 195     137.708 121.976  86.856  1.00  0.00            
ATOM   3012  N   GLU A 196     136.628 121.587  84.936  1.00  0.00            
ATOM   3013  H   GLU A 196     136.408 120.887  84.236  1.00  0.00            
ATOM   3014  CA  GLU A 196     136.098 122.947  84.716  1.00  0.00            
ATOM   3015  HA  GLU A 196     136.918 123.647  84.866  1.00  0.00            
ATOM   3016  CB  GLU A 196     135.718 122.997  83.216  1.00  0.00            
ATOM   3017  HB1 GLU A 196     134.948 122.257  83.016  1.00  0.00            
ATOM   3018  HB2 GLU A 196     136.598 122.687  82.656  1.00  0.00            
ATOM   3019  CG  GLU A 196     135.258 124.337  82.636  1.00  0.00            
ATOM   3020  HG1 GLU A 196     136.058 125.067  82.786  1.00  0.00            
ATOM   3021  HG2 GLU A 196     134.378 124.677  83.156  1.00  0.00            
ATOM   3022  CD  GLU A 196     134.938 124.217  81.146  1.00  0.00            
ATOM   3023  OE1 GLU A 196     133.758 124.397  80.766  1.00  0.00            
ATOM   3024  OE2 GLU A 196     135.888 124.017  80.346  1.00  0.00            
ATOM   3025  C   GLU A 196     134.948 123.337  85.696  1.00  0.00            
ATOM   3026  O   GLU A 196     134.458 122.477  86.456  1.00  0.00            
ATOM   3027  N   PRO A 197     134.498 124.607  85.776  1.00  0.00            
ATOM   3028  CD  PRO A 197     135.339 125.787  85.626  1.00  0.00            
ATOM   3029  HD1 PRO A 197     135.089 126.287  84.686  1.00  0.00            
ATOM   3030  HD2 PRO A 197     136.398 125.557  85.666  1.00  0.00            
ATOM   3031  CG  PRO A 197     134.959 126.677  86.796  1.00  0.00            
ATOM   3032  HG1 PRO A 197     135.189 127.727  86.596  1.00  0.00            
ATOM   3033  HG2 PRO A 197     135.449 126.327  87.706  1.00  0.00            
ATOM   3034  CB  PRO A 197     133.449 126.447  86.906  1.00  0.00            
ATOM   3035  HB1 PRO A 197     132.929 127.117  86.226  1.00  0.00            
ATOM   3036  HB2 PRO A 197     133.099 126.597  87.926  1.00  0.00            
ATOM   3037  CA  PRO A 197     133.258 124.987  86.466  1.00  0.00            
ATOM   3038  HA  PRO A 197     133.128 124.377  87.356  1.00  0.00            
ATOM   3039  C   PRO A 197     131.968 124.857  85.616  1.00  0.00            
ATOM   3040  O   PRO A 197     130.908 124.608  86.176  1.00  0.00            
ATOM   3041  N   GLU A 198     132.058 125.057  84.296  1.00  0.00            
ATOM   3042  H   GLU A 198     132.968 125.267  83.916  1.00  0.00            
ATOM   3043  CA  GLU A 198     130.928 125.078  83.366  1.00  0.00            
ATOM   3044  HA  GLU A 198     130.048 125.418  83.906  1.00  0.00            
ATOM   3045  CB  GLU A 198     131.168 126.108  82.236  1.00  0.00            
ATOM   3046  HB1 GLU A 198     130.548 125.838  81.386  1.00  0.00            
ATOM   3047  HB2 GLU A 198     132.208 126.067  81.916  1.00  0.00            
ATOM   3048  CG  GLU A 198     130.809 127.558  82.596  1.00  0.00            
ATOM   3049  HG1 GLU A 198     129.769 127.578  82.936  1.00  0.00            
ATOM   3050  HG2 GLU A 198     130.859 128.158  81.686  1.00  0.00            
ATOM   3051  CD  GLU A 198     131.709 128.237  83.646  1.00  0.00            
ATOM   3052  OE1 GLU A 198     132.949 128.107  83.606  1.00  0.00            
ATOM   3053  OE2 GLU A 198     131.159 128.998  84.476  1.00  0.00            
ATOM   3054  C   GLU A 198     130.538 123.688  82.816  1.00  0.00            
ATOM   3055  O   GLU A 198     129.648 123.038  83.386  1.00  0.00            
ATOM   3056  N   LEU A 199     131.138 123.208  81.716  1.00  0.00            
ATOM   3057  H   LEU A 199     131.938 123.707  81.346  1.00  0.00            
ATOM   3058  CA  LEU A 199     130.558 122.118  80.916  1.00  0.00            
ATOM   3059  HA  LEU A 199     129.478 122.258  80.876  1.00  0.00            
ATOM   3060  CB  LEU A 199     131.088 122.188  79.466  1.00  0.00            
ATOM   3061  HB1 LEU A 199     130.708 121.318  78.926  1.00  0.00            
ATOM   3062  HB2 LEU A 199     132.178 122.107  79.506  1.00  0.00            
ATOM   3063  CG  LEU A 199     130.718 123.448  78.666  1.00  0.00            
ATOM   3064  HG  LEU A 199     131.148 124.328  79.136  1.00  0.00            
ATOM   3065  CD1 LEU A 199     131.278 123.328  77.246  1.00  0.00            
ATOM   3066 1HD1 LEU A 199     131.068 124.248  76.696  1.00  0.00            
ATOM   3067 2HD1 LEU A 199     132.348 123.177  77.286  1.00  0.00            
ATOM   3068 3HD1 LEU A 199     130.808 122.488  76.726  1.00  0.00            
ATOM   3069  CD2 LEU A 199     129.208 123.638  78.536  1.00  0.00            
ATOM   3070 1HD2 LEU A 199     128.988 124.498  77.896  1.00  0.00            
ATOM   3071 2HD2 LEU A 199     128.738 122.758  78.106  1.00  0.00            
ATOM   3072 3HD2 LEU A 199     128.778 123.838  79.526  1.00  0.00            
ATOM   3073  C   LEU A 199     130.788 120.708  81.496  1.00  0.00            
ATOM   3074  O   LEU A 199     131.907 120.377  81.906  1.00  0.00            
ATOM   3075  N   ARG A 200     129.737 119.878  81.526  1.00  0.00            
ATOM   3076  H   ARG A 200     128.857 120.248  81.196  1.00  0.00            
ATOM   3077  CA  ARG A 200     129.757 118.468  81.986  1.00  0.00            
ATOM   3078  HA  ARG A 200     130.777 118.088  81.846  1.00  0.00            
ATOM   3079  CB  ARG A 200     129.427 118.378  83.496  1.00  0.00            
ATOM   3080  HB1 ARG A 200     129.307 117.328  83.776  1.00  0.00            
ATOM   3081  HB2 ARG A 200     128.497 118.898  83.706  1.00  0.00            
ATOM   3082  CG  ARG A 200     130.557 118.938  84.376  1.00  0.00            
ATOM   3083  HG1 ARG A 200     130.617 120.018  84.236  1.00  0.00            
ATOM   3084  HG2 ARG A 200     131.497 118.487  84.056  1.00  0.00            
ATOM   3085  CD  ARG A 200     130.357 118.638  85.866  1.00  0.00            
ATOM   3086  HD1 ARG A 200     130.017 117.608  85.986  1.00  0.00            
ATOM   3087  HD2 ARG A 200     129.587 119.298  86.276  1.00  0.00            
ATOM   3088  NE  ARG A 200     131.627 118.797  86.596  1.00  0.00            
ATOM   3089  HE  ARG A 200     132.177 117.957  86.746  1.00  0.00            
ATOM   3090  CZ  ARG A 200     132.288 119.927  86.726  1.00  0.00            
ATOM   3091  NH1 ARG A 200     131.728 121.107  86.656  1.00  0.00            
ATOM   3092 1HH1 ARG A 200     130.748 121.178  86.406  1.00  0.00            
ATOM   3093 2HH1 ARG A 200     132.328 121.847  86.296  1.00  0.00            
ATOM   3094  NH2 ARG A 200     133.578 119.917  86.886  1.00  0.00            
ATOM   3095 1HH2 ARG A 200     134.117 119.067  86.786  1.00  0.00            
ATOM   3096 2HH2 ARG A 200     134.068 120.797  86.836  1.00  0.00            
ATOM   3097  C   ARG A 200     128.887 117.518  81.136  1.00  0.00            
ATOM   3098  O   ARG A 200     128.287 116.588  81.666  1.00  0.00            
ATOM   3099  N   VAL A 201     128.787 117.758  79.836  1.00  0.00            
ATOM   3100  H   VAL A 201     129.417 118.448  79.446  1.00  0.00            
ATOM   3101  CA  VAL A 201     128.157 116.828  78.876  1.00  0.00            
ATOM   3102  HA  VAL A 201     127.167 116.558  79.246  1.00  0.00            
ATOM   3103  CB  VAL A 201     127.977 117.478  77.486  1.00  0.00            
ATOM   3104  HB  VAL A 201     128.967 117.648  77.046  1.00  0.00            
ATOM   3105  CG1 VAL A 201     127.157 116.608  76.516  1.00  0.00            
ATOM   3106 1HG1 VAL A 201     126.987 117.148  75.586  1.00  0.00            
ATOM   3107 2HG1 VAL A 201     127.706 115.698  76.266  1.00  0.00            
ATOM   3108 3HG1 VAL A 201     126.207 116.338  76.966  1.00  0.00            
ATOM   3109  CG2 VAL A 201     127.257 118.828  77.576  1.00  0.00            
ATOM   3110 1HG2 VAL A 201     127.127 119.228  76.566  1.00  0.00            
ATOM   3111 2HG2 VAL A 201     126.277 118.708  78.046  1.00  0.00            
ATOM   3112 3HG2 VAL A 201     127.857 119.548  78.146  1.00  0.00            
ATOM   3113  C   VAL A 201     128.987 115.538  78.766  1.00  0.00            
ATOM   3114  O   VAL A 201     130.197 115.548  78.976  1.00  0.00            
ATOM   3115  N   LEU A 202     128.326 114.408  78.486  1.00  0.00            
ATOM   3116  H   LEU A 202     127.326 114.458  78.366  1.00  0.00            
ATOM   3117  CA  LEU A 202     128.976 113.098  78.336  1.00  0.00            
ATOM   3118  HA  LEU A 202     129.996 113.148  78.706  1.00  0.00            
ATOM   3119  CB  LEU A 202     128.226 112.068  79.216  1.00  0.00            
ATOM   3120  HB1 LEU A 202     128.836 111.158  79.236  1.00  0.00            
ATOM   3121  HB2 LEU A 202     127.276 111.828  78.736  1.00  0.00            
ATOM   3122  CG  LEU A 202     127.916 112.488  80.666  1.00  0.00            
ATOM   3123  HG  LEU A 202     127.146 113.258  80.666  1.00  0.00            
ATOM   3124  CD1 LEU A 202     127.396 111.298  81.466  1.00  0.00            
ATOM   3125 1HD1 LEU A 202     126.976 111.648  82.406  1.00  0.00            
ATOM   3126 2HD1 LEU A 202     126.616 110.778  80.906  1.00  0.00            
ATOM   3127 3HD1 LEU A 202     128.206 110.608  81.666  1.00  0.00            
ATOM   3128  CD2 LEU A 202     129.126 113.018  81.436  1.00  0.00            
ATOM   3129 1HD2 LEU A 202     128.856 113.178  82.476  1.00  0.00            
ATOM   3130 2HD2 LEU A 202     129.946 112.298  81.376  1.00  0.00            
ATOM   3131 3HD2 LEU A 202     129.446 113.968  81.026  1.00  0.00            
ATOM   3132  C   LEU A 202     129.046 112.708  76.836  1.00  0.00            
ATOM   3133  O   LEU A 202     128.016 112.408  76.226  1.00  0.00            
ATOM   3134  N   SER A 203     130.236 112.748  76.236  1.00  0.00            
ATOM   3135  H   SER A 203     131.046 112.958  76.806  1.00  0.00            
ATOM   3136  CA  SER A 203     130.446 112.638  74.776  1.00  0.00            
ATOM   3137  HA  SER A 203     129.786 113.358  74.286  1.00  0.00            
ATOM   3138  CB  SER A 203     131.896 113.037  74.456  1.00  0.00            
ATOM   3139  HB1 SER A 203     132.566 112.387  75.006  1.00  0.00            
ATOM   3140  HB2 SER A 203     132.056 114.057  74.796  1.00  0.00            
ATOM   3141  OG  SER A 203     132.226 112.957  73.076  1.00  0.00            
ATOM   3142  HG  SER A 203     133.106 113.407  73.006  1.00  0.00            
ATOM   3143  C   SER A 203     130.116 111.238  74.246  1.00  0.00            
ATOM   3144  O   SER A 203     130.676 110.248  74.706  1.00  0.00            
ATOM   3145  N   THR A 204     129.216 111.138  73.256  1.00  0.00            
ATOM   3146  H   THR A 204     128.816 111.988  72.886  1.00  0.00            
ATOM   3147  CA  THR A 204     128.535 109.878  72.936  1.00  0.00            
ATOM   3148  HA  THR A 204     128.115 109.498  73.866  1.00  0.00            
ATOM   3149  CB  THR A 204     127.355 110.068  71.966  1.00  0.00            
ATOM   3150  HB  THR A 204     127.045 109.088  71.586  1.00  0.00            
ATOM   3151  CG2 THR A 204     126.146 110.678  72.666  1.00  0.00            
ATOM   3152 1HG2 THR A 204     125.316 110.779  71.976  1.00  0.00            
ATOM   3153 2HG2 THR A 204     125.835 110.018  73.476  1.00  0.00            
ATOM   3154 3HG2 THR A 204     126.396 111.658  73.076  1.00  0.00            
ATOM   3155  OG1 THR A 204     127.665 110.908  70.886  1.00  0.00            
ATOM   3156  HG1 THR A 204     126.855 110.948  70.346  1.00  0.00            
ATOM   3157  C   THR A 204     129.435 108.748  72.426  1.00  0.00            
ATOM   3158  O   THR A 204     129.275 107.618  72.896  1.00  0.00            
ATOM   3159  N   GLU A 205     130.405 108.998  71.546  1.00  0.00            
ATOM   3160  H   GLU A 205     130.545 109.938  71.196  1.00  0.00            
ATOM   3161  CA  GLU A 205     131.375 107.938  71.196  1.00  0.00            
ATOM   3162  HA  GLU A 205     130.835 107.008  71.276  1.00  0.00            
ATOM   3163  CB  GLU A 205     131.815 107.957  69.716  1.00  0.00            
ATOM   3164  HB1 GLU A 205     132.365 108.867  69.486  1.00  0.00            
ATOM   3165  HB2 GLU A 205     130.915 107.928  69.096  1.00  0.00            
ATOM   3166  CG  GLU A 205     132.695 106.737  69.356  1.00  0.00            
ATOM   3167  HG1 GLU A 205     132.385 105.887  69.966  1.00  0.00            
ATOM   3168  HG2 GLU A 205     133.735 106.957  69.616  1.00  0.00            
ATOM   3169  CD  GLU A 205     132.635 106.267  67.906  1.00  0.00            
ATOM   3170  OE1 GLU A 205     132.565 107.097  66.976  1.00  0.00            
ATOM   3171  OE2 GLU A 205     132.744 105.027  67.676  1.00  0.00            
ATOM   3172  C   GLU A 205     132.515 107.787  72.226  1.00  0.00            
ATOM   3173  O   GLU A 205     133.155 106.747  72.236  1.00  0.00            
ATOM   3174  N   GLU A 206     132.725 108.707  73.176  1.00  0.00            
ATOM   3175  H   GLU A 206     132.165 109.547  73.196  1.00  0.00            
ATOM   3176  CA  GLU A 206     133.635 108.417  74.306  1.00  0.00            
ATOM   3177  HA  GLU A 206     134.435 107.797  73.916  1.00  0.00            
ATOM   3178  CB  GLU A 206     134.315 109.667  74.876  1.00  0.00            
ATOM   3179  HB1 GLU A 206     134.795 109.387  75.816  1.00  0.00            
ATOM   3180  HB2 GLU A 206     133.556 110.417  75.106  1.00  0.00            
ATOM   3181  CG  GLU A 206     135.385 110.277  73.956  1.00  0.00            
ATOM   3182  HG1 GLU A 206     135.856 111.107  74.486  1.00  0.00            
ATOM   3183  HG2 GLU A 206     134.886 110.687  73.076  1.00  0.00            
ATOM   3184  CD  GLU A 206     136.485 109.287  73.506  1.00  0.00            
ATOM   3185  OE1 GLU A 206     137.005 109.457  72.386  1.00  0.00            
ATOM   3186  OE2 GLU A 206     136.775 108.287  74.196  1.00  0.00            
ATOM   3187  C   GLU A 206     132.985 107.557  75.396  1.00  0.00            
ATOM   3188  O   GLU A 206     133.685 106.737  75.996  1.00  0.00            
ATOM   3189  N   ILE A 207     131.655 107.637  75.586  1.00  0.00            
ATOM   3190  H   ILE A 207     131.165 108.398  75.116  1.00  0.00            
ATOM   3191  CA  ILE A 207     130.875 106.618  76.316  1.00  0.00            
ATOM   3192  HA  ILE A 207     131.275 106.508  77.316  1.00  0.00            
ATOM   3193  CB  ILE A 207     129.385 107.018  76.416  1.00  0.00            
ATOM   3194  HB  ILE A 207     129.015 107.218  75.406  1.00  0.00            
ATOM   3195  CG2 ILE A 207     128.545 105.868  76.996  1.00  0.00            
ATOM   3196 1HG2 ILE A 207     127.485 106.138  77.026  1.00  0.00            
ATOM   3197 2HG2 ILE A 207     128.605 104.968  76.376  1.00  0.00            
ATOM   3198 3HG2 ILE A 207     128.885 105.618  78.006  1.00  0.00            
ATOM   3199  CG1 ILE A 207     129.195 108.298  77.256  1.00  0.00            
ATOM   3200 1HG1 ILE A 207     129.855 109.078  76.886  1.00  0.00            
ATOM   3201 2HG1 ILE A 207     129.465 108.098  78.296  1.00  0.00            
ATOM   3202  CD  ILE A 207     127.765 108.848  77.196  1.00  0.00            
ATOM   3203  HD1 ILE A 207     127.736 109.848  77.626  1.00  0.00            
ATOM   3204  HD2 ILE A 207     127.435 108.918  76.156  1.00  0.00            
ATOM   3205  HD3 ILE A 207     127.085 108.208  77.756  1.00  0.00            
ATOM   3206  C   ILE A 207     131.035 105.278  75.596  1.00  0.00            
ATOM   3207  O   ILE A 207     131.485 104.298  76.206  1.00  0.00            
ATOM   3208  N   LEU A 208     130.735 105.238  74.296  1.00  0.00            
ATOM   3209  H   LEU A 208     130.345 106.068  73.866  1.00  0.00            
ATOM   3210  CA  LEU A 208     130.894 104.038  73.456  1.00  0.00            
ATOM   3211  HA  LEU A 208     130.224 103.268  73.836  1.00  0.00            
ATOM   3212  CB  LEU A 208     130.454 104.408  72.026  1.00  0.00            
ATOM   3213  HB1 LEU A 208     131.264 104.988  71.586  1.00  0.00            
ATOM   3214  HB2 LEU A 208     129.575 105.058  72.106  1.00  0.00            
ATOM   3215  CG  LEU A 208     130.084 103.288  71.046  1.00  0.00            
ATOM   3216  HG  LEU A 208     129.264 102.688  71.456  1.00  0.00            
ATOM   3217  CD1 LEU A 208     129.624 103.918  69.726  1.00  0.00            
ATOM   3218 1HD1 LEU A 208     129.314 103.148  69.036  1.00  0.00            
ATOM   3219 2HD1 LEU A 208     128.774 104.578  69.916  1.00  0.00            
ATOM   3220 3HD1 LEU A 208     130.444 104.498  69.286  1.00  0.00            
ATOM   3221  CD2 LEU A 208     131.254 102.368  70.696  1.00  0.00            
ATOM   3222 1HD2 LEU A 208     131.004 101.758  69.836  1.00  0.00            
ATOM   3223 2HD2 LEU A 208     132.124 102.967  70.486  1.00  0.00            
ATOM   3224 3HD2 LEU A 208     131.454 101.698  71.536  1.00  0.00            
ATOM   3225  C   LEU A 208     132.334 103.507  73.546  1.00  0.00            
ATOM   3226  O   LEU A 208     132.534 102.307  73.646  1.00  0.00            
ATOM   3227  N   ASN A 209     133.354 104.377  73.616  1.00  0.00            
ATOM   3228  H   ASN A 209     133.155 105.357  73.456  1.00  0.00            
ATOM   3229  CA  ASN A 209     134.754 103.967  73.776  1.00  0.00            
ATOM   3230  HA  ASN A 209     134.944 103.207  73.026  1.00  0.00            
ATOM   3231  CB  ASN A 209     135.715 105.127  73.496  1.00  0.00            
ATOM   3232  HB1 ASN A 209     136.715 104.847  73.816  1.00  0.00            
ATOM   3233  HB2 ASN A 209     135.415 105.987  74.076  1.00  0.00            
ATOM   3234  CG  ASN A 209     135.825 105.497  72.026  1.00  0.00            
ATOM   3235  OD1 ASN A 209     135.524 104.717  71.126  1.00  0.00            
ATOM   3236  ND2 ASN A 209     136.315 106.677  71.716  1.00  0.00            
ATOM   3237 1HD2 ASN A 209     136.535 107.357  72.436  1.00  0.00            
ATOM   3238 2HD2 ASN A 209     136.215 106.977  70.756  1.00  0.00            
ATOM   3239  C   ASN A 209     135.054 103.317  75.126  1.00  0.00            
ATOM   3240  O   ASN A 209     135.784 102.337  75.156  1.00  0.00            
ATOM   3241  N   ILE A 210     134.464 103.767  76.246  1.00  0.00            
ATOM   3242  H   ILE A 210     133.835 104.567  76.176  1.00  0.00            
ATOM   3243  CA  ILE A 210     134.544 103.017  77.516  1.00  0.00            
ATOM   3244  HA  ILE A 210     135.594 102.897  77.776  1.00  0.00            
ATOM   3245  CB  ILE A 210     133.845 103.797  78.666  1.00  0.00            
ATOM   3246  HB  ILE A 210     132.835 104.047  78.346  1.00  0.00            
ATOM   3247  CG2 ILE A 210     133.704 102.947  79.946  1.00  0.00            
ATOM   3248 1HG2 ILE A 210     133.295 103.557  80.756  1.00  0.00            
ATOM   3249 2HG2 ILE A 210     133.014 102.117  79.776  1.00  0.00            
ATOM   3250 3HG2 ILE A 210     134.664 102.537  80.246  1.00  0.00            
ATOM   3251  CG1 ILE A 210     134.565 105.117  79.016  1.00  0.00            
ATOM   3252 1HG1 ILE A 210     133.985 105.647  79.766  1.00  0.00            
ATOM   3253 2HG1 ILE A 210     134.585 105.757  78.136  1.00  0.00            
ATOM   3254  CD  ILE A 210     136.015 104.997  79.536  1.00  0.00            
ATOM   3255  HD1 ILE A 210     136.395 105.997  79.746  1.00  0.00            
ATOM   3256  HD2 ILE A 210     136.045 104.407  80.446  1.00  0.00            
ATOM   3257  HD3 ILE A 210     136.655 104.547  78.776  1.00  0.00            
ATOM   3258  C   ILE A 210     133.994 101.597  77.336  1.00  0.00            
ATOM   3259  O   ILE A 210     134.554 100.657  77.886  1.00  0.00            
ATOM   3260  N   PHE A 211     132.974 101.427  76.486  1.00  0.00            
ATOM   3261  H   PHE A 211     132.554 102.247  76.076  1.00  0.00            
ATOM   3262  CA  PHE A 211     132.384 100.127  76.116  1.00  0.00            
ATOM   3263  HA  PHE A 211     132.594  99.457  76.946  1.00  0.00            
ATOM   3264  CB  PHE A 211     130.864 100.268  76.116  1.00  0.00            
ATOM   3265  HB1 PHE A 211     130.424  99.368  75.686  1.00  0.00            
ATOM   3266  HB2 PHE A 211     130.574 101.108  75.486  1.00  0.00            
ATOM   3267  CG  PHE A 211     130.344 100.448  77.526  1.00  0.00            
ATOM   3268  CD1 PHE A 211     130.204  99.328  78.376  1.00  0.00            
ATOM   3269  HD1 PHE A 211     130.384  98.338  77.986  1.00  0.00            
ATOM   3270  CE1 PHE A 211     129.864  99.498  79.726  1.00  0.00            
ATOM   3271  HE1 PHE A 211     129.784  98.638  80.376  1.00  0.00            
ATOM   3272  CZ  PHE A 211     129.664 100.788  80.246  1.00  0.00            
ATOM   3273  HZ  PHE A 211     129.424 100.918  81.296  1.00  0.00            
ATOM   3274  CE2 PHE A 211     129.764 101.908  79.396  1.00  0.00            
ATOM   3275  HE2 PHE A 211     129.604 102.898  79.796  1.00  0.00            
ATOM   3276  CD2 PHE A 211     130.104 101.738  78.046  1.00  0.00            
ATOM   3277  HD2 PHE A 211     130.214 102.598  77.406  1.00  0.00            
ATOM   3278  C   PHE A 211     133.004  99.427  74.876  1.00  0.00            
ATOM   3279  O   PHE A 211     132.633  98.297  74.556  1.00  0.00            
ATOM   3280  N   LYS A 212     134.014 100.047  74.256  1.00  0.00            
ATOM   3281  H   LYS A 212     134.164 101.007  74.526  1.00  0.00            
ATOM   3282  CA  LYS A 212     134.874  99.507  73.176  1.00  0.00            
ATOM   3283  HA  LYS A 212     134.383  98.657  72.706  1.00  0.00            
ATOM   3284  CB  LYS A 212     135.064 100.627  72.126  1.00  0.00            
ATOM   3285  HB1 LYS A 212     135.724 101.377  72.556  1.00  0.00            
ATOM   3286  HB2 LYS A 212     134.094 101.087  71.936  1.00  0.00            
ATOM   3287  CG  LYS A 212     135.664 100.207  70.776  1.00  0.00            
ATOM   3288  HG1 LYS A 212     135.024  99.457  70.296  1.00  0.00            
ATOM   3289  HG2 LYS A 212     136.644  99.757  70.956  1.00  0.00            
ATOM   3290  CD  LYS A 212     135.844 101.417  69.836  1.00  0.00            
ATOM   3291  HD1 LYS A 212     136.494 101.127  69.006  1.00  0.00            
ATOM   3292  HD2 LYS A 212     136.354 102.207  70.396  1.00  0.00            
ATOM   3293  CE  LYS A 212     134.514 101.937  69.266  1.00  0.00            
ATOM   3294  HE1 LYS A 212     133.734 101.777  70.016  1.00  0.00            
ATOM   3295  HE2 LYS A 212     134.254 101.347  68.386  1.00  0.00            
ATOM   3296  NZ  LYS A 212     134.574 103.377  68.916  1.00  0.00            
ATOM   3297  HZ1 LYS A 212     133.704 103.747  68.526  1.00  0.00            
ATOM   3298  HZ2 LYS A 212     134.784 103.947  69.746  1.00  0.00            
ATOM   3299  HZ3 LYS A 212     135.304 103.597  68.246  1.00  0.00            
ATOM   3300  C   LYS A 212     136.234  99.037  73.726  1.00  0.00            
ATOM   3301  O   LYS A 212     136.813  98.077  73.206  1.00  0.00            
ATOM   3302  N   HIS A 213     136.694  99.657  74.816  1.00  0.00            
ATOM   3303  H   HIS A 213     136.184 100.477  75.116  1.00  0.00            
ATOM   3304  CA  HIS A 213     137.924  99.356  75.556  1.00  0.00            
ATOM   3305  HA  HIS A 213     138.604  98.826  74.886  1.00  0.00            
ATOM   3306  CB  HIS A 213     138.614 100.676  75.966  1.00  0.00            
ATOM   3307  HB1 HIS A 213     139.534 100.436  76.496  1.00  0.00            
ATOM   3308  HB2 HIS A 213     137.954 101.206  76.656  1.00  0.00            
ATOM   3309  CG  HIS A 213     138.984 101.586  74.836  1.00  0.00            
ATOM   3310  ND1 HIS A 213     139.744 101.236  73.716  1.00  0.00            
ATOM   3311  CE1 HIS A 213     139.884 102.356  72.986  1.00  0.00            
ATOM   3312  HE1 HIS A 213     140.404 102.416  72.036  1.00  0.00            
ATOM   3313  NE2 HIS A 213     139.304 103.396  73.616  1.00  0.00            
ATOM   3314  HE2 HIS A 213     139.284 104.366  73.296  1.00  0.00            
ATOM   3315  CD2 HIS A 213     138.744 102.936  74.786  1.00  0.00            
ATOM   3316  HD2 HIS A 213     138.204 103.516  75.526  1.00  0.00            
ATOM   3317  C   HIS A 213     137.694  98.416  76.756  1.00  0.00            
ATOM   3318  O   HIS A 213     138.384  98.506  77.776  1.00  0.00            
ATOM   3319  N   ILE A 214     136.693  97.547  76.666  1.00  0.00            
ATOM   3320  H   ILE A 214     136.173  97.527  75.806  1.00  0.00            
ATOM   3321  CA  ILE A 214     136.263  96.617  77.736  1.00  0.00            
ATOM   3322  HA  ILE A 214     136.223  97.177  78.666  1.00  0.00            
ATOM   3323  CB  ILE A 214     134.853  96.097  77.406  1.00  0.00            
ATOM   3324  HB  ILE A 214     134.843  95.777  76.356  1.00  0.00            
ATOM   3325  CG2 ILE A 214     134.403  94.887  78.236  1.00  0.00            
ATOM   3326 1HG2 ILE A 214     133.393  94.597  77.956  1.00  0.00            
ATOM   3327 2HG2 ILE A 214     135.063  94.047  78.066  1.00  0.00            
ATOM   3328 3HG2 ILE A 214     134.413  95.157  79.286  1.00  0.00            
ATOM   3329  CG1 ILE A 214     133.803  97.217  77.546  1.00  0.00            
ATOM   3330 1HG1 ILE A 214     132.843  96.857  77.196  1.00  0.00            
ATOM   3331 2HG1 ILE A 214     134.113  98.027  76.896  1.00  0.00            
ATOM   3332  CD  ILE A 214     133.614  97.807  78.966  1.00  0.00            
ATOM   3333  HD1 ILE A 214     132.814  98.547  78.946  1.00  0.00            
ATOM   3334  HD2 ILE A 214     133.333  97.027  79.666  1.00  0.00            
ATOM   3335  HD3 ILE A 214     134.524  98.297  79.306  1.00  0.00            
ATOM   3336  C   ILE A 214     137.293  95.497  77.956  1.00  0.00            
ATOM   3337  O   ILE A 214     137.843  94.956  76.996  1.00  0.00            
ATOM   3338  N   SER A 215     137.543  95.156  79.226  1.00  0.00            
ATOM   3339  H   SER A 215     137.023  95.617  79.956  1.00  0.00            
ATOM   3340  CA  SER A 215     138.503  94.116  79.606  1.00  0.00            
ATOM   3341  HA  SER A 215     139.343  94.196  78.915  1.00  0.00            
ATOM   3342  CB  SER A 215     139.113  94.406  80.995  1.00  0.00            
ATOM   3343  HB1 SER A 215     138.763  95.376  81.356  1.00  0.00            
ATOM   3344  HB2 SER A 215     140.193  94.466  80.885  1.00  0.00            
ATOM   3345  OG  SER A 215     138.823  93.426  81.976  1.00  0.00            
ATOM   3346  HG  SER A 215     137.893  93.616  82.306  1.00  0.00            
ATOM   3347  C   SER A 215     137.933  92.706  79.446  1.00  0.00            
ATOM   3348  O   SER A 215     136.713  92.497  79.506  1.00  0.00            
ATOM   3349  N   VAL A 216     138.802  91.706  79.255  1.00  0.00            
ATOM   3350  H   VAL A 216     139.763  91.966  79.125  1.00  0.00            
ATOM   3351  CA  VAL A 216     138.432  90.306  78.995  1.00  0.00            
ATOM   3352  HA  VAL A 216     137.872  90.266  78.056  1.00  0.00            
ATOM   3353  CB  VAL A 216     139.712  89.456  78.815  1.00  0.00            
ATOM   3354  HB  VAL A 216     140.282  89.466  79.745  1.00  0.00            
ATOM   3355  CG1 VAL A 216     139.402  87.996  78.465  1.00  0.00            
ATOM   3356 1HG1 VAL A 216     140.312  87.466  78.205  1.00  0.00            
ATOM   3357 2HG1 VAL A 216     138.932  87.496  79.315  1.00  0.00            
ATOM   3358 3HG1 VAL A 216     138.722  87.956  77.615  1.00  0.00            
ATOM   3359  CG2 VAL A 216     140.592  90.066  77.715  1.00  0.00            
ATOM   3360 1HG2 VAL A 216     141.412  89.396  77.455  1.00  0.00            
ATOM   3361 2HG2 VAL A 216     140.002  90.256  76.815  1.00  0.00            
ATOM   3362 3HG2 VAL A 216     141.032  91.006  78.045  1.00  0.00            
ATOM   3363  C   VAL A 216     137.532  89.686  80.086  1.00  0.00            
ATOM   3364  O   VAL A 216     136.652  88.877  79.776  1.00  0.00            
ATOM   3365  N   LYS A 217     137.702  90.116  81.346  1.00  0.00            
ATOM   3366  H   LYS A 217     138.412  90.816  81.516  1.00  0.00            
ATOM   3367  CA  LYS A 217     136.802  89.737  82.456  1.00  0.00            
ATOM   3368  HA  LYS A 217     136.812  88.657  82.596  1.00  0.00            
ATOM   3369  CB  LYS A 217     137.232  90.436  83.756  1.00  0.00            
ATOM   3370  HB1 LYS A 217     136.572  90.077  84.546  1.00  0.00            
ATOM   3371  HB2 LYS A 217     137.063  91.517  83.656  1.00  0.00            
ATOM   3372  CG  LYS A 217     138.682  90.246  84.185  1.00  0.00            
ATOM   3373  HG1 LYS A 217     139.352  90.736  83.475  1.00  0.00            
ATOM   3374  HG2 LYS A 217     138.912  89.176  84.235  1.00  0.00            
ATOM   3375  CD  LYS A 217     138.823  90.876  85.565  1.00  0.00            
ATOM   3376  HD1 LYS A 217     138.132  90.336  86.226  1.00  0.00            
ATOM   3377  HD2 LYS A 217     138.533  91.926  85.536  1.00  0.00            
ATOM   3378  CE  LYS A 217     140.233  90.746  86.125  1.00  0.00            
ATOM   3379  HE1 LYS A 217     140.883  91.496  85.675  1.00  0.00            
ATOM   3380  HE2 LYS A 217     140.612  89.756  85.875  1.00  0.00            
ATOM   3381  NZ  LYS A 217     140.203  90.876  87.595  1.00  0.00            
ATOM   3382  HZ1 LYS A 217     141.053  90.516  88.015  1.00  0.00            
ATOM   3383  HZ2 LYS A 217     139.973  91.796  87.965  1.00  0.00            
ATOM   3384  HZ3 LYS A 217     139.473  90.276  87.975  1.00  0.00            
ATOM   3385  C   LYS A 217     135.362  90.167  82.176  1.00  0.00            
ATOM   3386  O   LYS A 217     134.422  89.407  82.336  1.00  0.00            
ATOM   3387  N   ASP A 218     135.243  91.417  81.756  1.00  0.00            
ATOM   3388  H   ASP A 218     136.093  91.947  81.596  1.00  0.00            
ATOM   3389  CA  ASP A 218     134.003  92.187  81.696  1.00  0.00            
ATOM   3390  HA  ASP A 218     133.413  91.957  82.576  1.00  0.00            
ATOM   3391  CB  ASP A 218     134.363  93.667  81.746  1.00  0.00            
ATOM   3392  HB1 ASP A 218     133.453  94.277  81.786  1.00  0.00            
ATOM   3393  HB2 ASP A 218     134.933  93.927  80.866  1.00  0.00            
ATOM   3394  CG  ASP A 218     135.243  93.957  82.956  1.00  0.00            
ATOM   3395  OD1 ASP A 218     136.473  93.937  82.766  1.00  0.00            
ATOM   3396  OD2 ASP A 218     134.693  94.157  84.056  1.00  0.00            
ATOM   3397  C   ASP A 218     133.203  91.827  80.456  1.00  0.00            
ATOM   3398  O   ASP A 218     132.022  91.507  80.566  1.00  0.00            
ATOM   3399  N   PHE A 219     133.882  91.697  79.306  1.00  0.00            
ATOM   3400  H   PHE A 219     134.863  91.967  79.316  1.00  0.00            
ATOM   3401  CA  PHE A 219     133.342  91.117  78.076  1.00  0.00            
ATOM   3402  HA  PHE A 219     132.522  91.757  77.736  1.00  0.00            
ATOM   3403  CB  PHE A 219     134.462  91.127  77.006  1.00  0.00            
ATOM   3404  HB1 PHE A 219     134.962  90.157  77.006  1.00  0.00            
ATOM   3405  HB2 PHE A 219     135.222  91.857  77.276  1.00  0.00            
ATOM   3406  CG  PHE A 219     134.002  91.447  75.596  1.00  0.00            
ATOM   3407  CD1 PHE A 219     134.293  92.707  75.036  1.00  0.00            
ATOM   3408  HD1 PHE A 219     134.843  93.447  75.606  1.00  0.00            
ATOM   3409  CE1 PHE A 219     133.863  93.027  73.736  1.00  0.00            
ATOM   3410  HE1 PHE A 219     134.083  94.007  73.316  1.00  0.00            
ATOM   3411  CZ  PHE A 219     133.142  92.087  72.976  1.00  0.00            
ATOM   3412  HZ  PHE A 219     132.802  92.337  71.986  1.00  0.00            
ATOM   3413  CE2 PHE A 219     132.862  90.827  73.526  1.00  0.00            
ATOM   3414  HE2 PHE A 219     132.302  90.097  72.956  1.00  0.00            
ATOM   3415  CD2 PHE A 219     133.302  90.507  74.826  1.00  0.00            
ATOM   3416  HD2 PHE A 219     133.082  89.527  75.236  1.00  0.00            
ATOM   3417  C   PHE A 219     132.772  89.697  78.296  1.00  0.00            
ATOM   3418  O   PHE A 219     131.952  89.227  77.516  1.00  0.00            
ATOM   3419  N   THR A 220     133.172  89.027  79.386  1.00  0.00            
ATOM   3420  H   THR A 220     133.862  89.487  79.966  1.00  0.00            
ATOM   3421  CA  THR A 220     132.692  87.707  79.816  1.00  0.00            
ATOM   3422  HA  THR A 220     132.172  87.247  78.986  1.00  0.00            
ATOM   3423  CB  THR A 220     133.912  86.807  80.136  1.00  0.00            
ATOM   3424  HB  THR A 220     134.392  87.167  81.056  1.00  0.00            
ATOM   3425  CG2 THR A 220     133.561  85.337  80.316  1.00  0.00            
ATOM   3426 1HG2 THR A 220     134.471  84.737  80.326  1.00  0.00            
ATOM   3427 2HG2 THR A 220     133.051  85.187  81.266  1.00  0.00            
ATOM   3428 3HG2 THR A 220     132.921  84.997  79.506  1.00  0.00            
ATOM   3429  OG1 THR A 220     134.862  86.867  79.096  1.00  0.00            
ATOM   3430  HG1 THR A 220     135.462  87.617  79.276  1.00  0.00            
ATOM   3431  C   THR A 220     131.682  87.777  80.986  1.00  0.00            
ATOM   3432  O   THR A 220     131.032  86.778  81.296  1.00  0.00            
ATOM   3433  N   SER A 221     131.502  88.937  81.636  1.00  0.00            
ATOM   3434  H   SER A 221     132.022  89.747  81.316  1.00  0.00            
ATOM   3435  CA  SER A 221     130.572  89.158  82.756  1.00  0.00            
ATOM   3436  HA  SER A 221     130.282  88.188  83.166  1.00  0.00            
ATOM   3437  CB  SER A 221     131.252  89.888  83.916  1.00  0.00            
ATOM   3438  HB1 SER A 221     132.222  89.427  84.126  1.00  0.00            
ATOM   3439  HB2 SER A 221     130.622  89.808  84.806  1.00  0.00            
ATOM   3440  OG  SER A 221     131.433  91.257  83.636  1.00  0.00            
ATOM   3441  HG  SER A 221     131.923  91.657  84.366  1.00  0.00            
ATOM   3442  C   SER A 221     129.272  89.898  82.376  1.00  0.00            
ATOM   3443  O   SER A 221     128.242  89.668  83.016  1.00  0.00            
ATOM   3444  N   LEU A 222     129.292  90.748  81.346  1.00  0.00            
ATOM   3445  H   LEU A 222     130.192  90.938  80.906  1.00  0.00            
ATOM   3446  CA  LEU A 222     128.122  91.498  80.876  1.00  0.00            
ATOM   3447  HA  LEU A 222     127.633  91.888  81.776  1.00  0.00            
ATOM   3448  CB  LEU A 222     128.533  92.748  80.066  1.00  0.00            
ATOM   3449  HB1 LEU A 222     128.993  93.448  80.766  1.00  0.00            
ATOM   3450  HB2 LEU A 222     127.623  93.248  79.746  1.00  0.00            
ATOM   3451  CG  LEU A 222     129.503  92.638  78.866  1.00  0.00            
ATOM   3452  HG  LEU A 222     130.513  92.718  79.236  1.00  0.00            
ATOM   3453  CD1 LEU A 222     129.412  91.338  78.056  1.00  0.00            
ATOM   3454 1HD1 LEU A 222     130.052  91.398  77.176  1.00  0.00            
ATOM   3455 2HD1 LEU A 222     129.762  90.508  78.666  1.00  0.00            
ATOM   3456 3HD1 LEU A 222     128.392  91.148  77.746  1.00  0.00            
ATOM   3457  CD2 LEU A 222     129.313  93.818  77.916  1.00  0.00            
ATOM   3458 1HD2 LEU A 222     130.093  93.798  77.156  1.00  0.00            
ATOM   3459 2HD2 LEU A 222     128.343  93.768  77.426  1.00  0.00            
ATOM   3460 3HD2 LEU A 222     129.403  94.748  78.476  1.00  0.00            
ATOM   3461  C   LEU A 222     127.052  90.618  80.176  1.00  0.00            
ATOM   3462  O   LEU A 222     127.352  89.558  79.626  1.00  0.00            
ATOM   3463  N   GLY A 223     125.802  91.088  80.176  1.00  0.00            
ATOM   3464  H   GLY A 223     125.623  91.948  80.666  1.00  0.00            
ATOM   3465  CA  GLY A 223     124.612  90.369  79.666  1.00  0.00            
ATOM   3466  HA1 GLY A 223     123.722  90.789  80.146  1.00  0.00            
ATOM   3467  HA2 GLY A 223     124.692  89.319  79.956  1.00  0.00            
ATOM   3468  C   GLY A 223     124.392  90.409  78.156  1.00  0.00            
ATOM   3469  O   GLY A 223     123.262  90.239  77.696  1.00  0.00            
ATOM   3470  N   PHE A 224     125.452  90.649  77.386  1.00  0.00            
ATOM   3471  H   PHE A 224     126.352  90.628  77.856  1.00  0.00            
ATOM   3472  CA  PHE A 224     125.452  90.919  75.946  1.00  0.00            
ATOM   3473  HA  PHE A 224     124.432  91.119  75.616  1.00  0.00            
ATOM   3474  CB  PHE A 224     126.262  92.208  75.736  1.00  0.00            
ATOM   3475  HB1 PHE A 224     126.502  92.338  74.686  1.00  0.00            
ATOM   3476  HB2 PHE A 224     127.232  92.108  76.226  1.00  0.00            
ATOM   3477  CG  PHE A 224     125.593  93.479  76.236  1.00  0.00            
ATOM   3478  CD1 PHE A 224     125.673  93.828  77.606  1.00  0.00            
ATOM   3479  HD1 PHE A 224     126.133  93.148  78.286  1.00  0.00            
ATOM   3480  CE1 PHE A 224     125.173  95.059  78.066  1.00  0.00            
ATOM   3481  HE1 PHE A 224     125.283  95.339  79.106  1.00  0.00            
ATOM   3482  CZ  PHE A 224     124.563  95.949  77.166  1.00  0.00            
ATOM   3483  HZ  PHE A 224     124.193  96.899  77.506  1.00  0.00            
ATOM   3484  CE2 PHE A 224     124.433  95.589  75.806  1.00  0.00            
ATOM   3485  HE2 PHE A 224     123.973  96.269  75.116  1.00  0.00            
ATOM   3486  CD2 PHE A 224     124.953  94.359  75.346  1.00  0.00            
ATOM   3487  HD2 PHE A 224     124.853  94.109  74.306  1.00  0.00            
ATOM   3488  C   PHE A 224     125.962  89.688  75.146  1.00  0.00            
ATOM   3489  O   PHE A 224     126.152  88.608  75.706  1.00  0.00            
ATOM   3490  N   ASN A 225     126.142  89.838  73.826  1.00  0.00            
ATOM   3491  H   ASN A 225     125.902  90.728  73.406  1.00  0.00            
ATOM   3492  CA  ASN A 225     126.672  88.808  72.926  1.00  0.00            
ATOM   3493  HA  ASN A 225     127.282  88.108  73.506  1.00  0.00            
ATOM   3494  CB  ASN A 225     125.492  88.019  72.326  1.00  0.00            
ATOM   3495  HB1 ASN A 225     124.752  88.719  71.946  1.00  0.00            
ATOM   3496  HB2 ASN A 225     125.042  87.409  73.106  1.00  0.00            
ATOM   3497  CG  ASN A 225     125.911  87.128  71.176  1.00  0.00            
ATOM   3498  OD1 ASN A 225     125.911  87.538  70.036  1.00  0.00            
ATOM   3499  ND2 ASN A 225     126.341  85.918  71.456  1.00  0.00            
ATOM   3500 1HD2 ASN A 225     126.331  85.548  72.386  1.00  0.00            
ATOM   3501 2HD2 ASN A 225     126.671  85.328  70.686  1.00  0.00            
ATOM   3502  C   ASN A 225     127.592  89.408  71.826  1.00  0.00            
ATOM   3503  O   ASN A 225     127.322  90.478  71.286  1.00  0.00            
ATOM   3504  N   GLU A 226     128.652  88.688  71.456  1.00  0.00            
ATOM   3505  H   GLU A 226     128.792  87.778  71.896  1.00  0.00            
ATOM   3506  CA  GLU A 226     129.682  89.148  70.506  1.00  0.00            
ATOM   3507  HA  GLU A 226     130.052  90.118  70.836  1.00  0.00            
ATOM   3508  CB  GLU A 226     130.842  88.138  70.566  1.00  0.00            
ATOM   3509  HB1 GLU A 226     130.471  87.158  70.266  1.00  0.00            
ATOM   3510  HB2 GLU A 226     131.192  88.058  71.596  1.00  0.00            
ATOM   3511  CG  GLU A 226     132.032  88.517  69.676  1.00  0.00            
ATOM   3512  HG1 GLU A 226     132.382  89.507  69.956  1.00  0.00            
ATOM   3513  HG2 GLU A 226     131.722  88.538  68.626  1.00  0.00            
ATOM   3514  CD  GLU A 226     133.161  87.497  69.816  1.00  0.00            
ATOM   3515  OE1 GLU A 226     132.991  86.347  69.356  1.00  0.00            
ATOM   3516  OE2 GLU A 226     134.242  87.857  70.336  1.00  0.00            
ATOM   3517  C   GLU A 226     129.192  89.308  69.056  1.00  0.00            
ATOM   3518  O   GLU A 226     129.742  90.118  68.306  1.00  0.00            
ATOM   3519  N   VAL A 227     128.172  88.548  68.646  1.00  0.00            
ATOM   3520  H   VAL A 227     127.722  87.958  69.336  1.00  0.00            
ATOM   3521  CA  VAL A 227     127.762  88.368  67.246  1.00  0.00            
ATOM   3522  HA  VAL A 227     128.562  88.718  66.596  1.00  0.00            
ATOM   3523  CB  VAL A 227     127.521  86.868  66.956  1.00  0.00            
ATOM   3524  HB  VAL A 227     126.591  86.558  67.426  1.00  0.00            
ATOM   3525  CG1 VAL A 227     127.411  86.608  65.446  1.00  0.00            
ATOM   3526 1HG1 VAL A 227     127.211  85.558  65.266  1.00  0.00            
ATOM   3527 2HG1 VAL A 227     126.581  87.178  65.016  1.00  0.00            
ATOM   3528 3HG1 VAL A 227     128.341  86.888  64.946  1.00  0.00            
ATOM   3529  CG2 VAL A 227     128.641  85.978  67.496  1.00  0.00            
ATOM   3530 1HG2 VAL A 227     128.501  84.948  67.186  1.00  0.00            
ATOM   3531 2HG2 VAL A 227     129.621  86.328  67.156  1.00  0.00            
ATOM   3532 3HG2 VAL A 227     128.631  85.978  68.586  1.00  0.00            
ATOM   3533  C   VAL A 227     126.512  89.178  66.906  1.00  0.00            
ATOM   3534  O   VAL A 227     126.362  89.618  65.756  1.00  0.00            
ATOM   3535  N   PHE A 228     125.622  89.389  67.886  1.00  0.00            
ATOM   3536  H   PHE A 228     125.822  88.929  68.766  1.00  0.00            
ATOM   3537  CA  PHE A 228     124.252  89.869  67.686  1.00  0.00            
ATOM   3538  HA  PHE A 228     124.132  90.189  66.646  1.00  0.00            
ATOM   3539  CB  PHE A 228     123.282  88.699  67.946  1.00  0.00            
ATOM   3540  HB1 PHE A 228     122.272  89.009  67.666  1.00  0.00            
ATOM   3541  HB2 PHE A 228     123.272  88.489  69.016  1.00  0.00            
ATOM   3542  CG  PHE A 228     123.601  87.409  67.196  1.00  0.00            
ATOM   3543  CD1 PHE A 228     123.841  86.219  67.916  1.00  0.00            
ATOM   3544  HD1 PHE A 228     123.821  86.229  68.996  1.00  0.00            
ATOM   3545  CE1 PHE A 228     124.121  85.029  67.226  1.00  0.00            
ATOM   3546  HE1 PHE A 228     124.321  84.129  67.786  1.00  0.00            
ATOM   3547  CZ  PHE A 228     124.141  85.009  65.826  1.00  0.00            
ATOM   3548  HZ  PHE A 228     124.351  84.089  65.306  1.00  0.00            
ATOM   3549  CE2 PHE A 228     123.921  86.199  65.106  1.00  0.00            
ATOM   3550  HE2 PHE A 228     123.961  86.179  64.026  1.00  0.00            
ATOM   3551  CD2 PHE A 228     123.661  87.399  65.796  1.00  0.00            
ATOM   3552  HD2 PHE A 228     123.531  88.319  65.256  1.00  0.00            
ATOM   3553  C   PHE A 228     123.832  91.059  68.556  1.00  0.00            
ATOM   3554  O   PHE A 228     122.872  91.729  68.206  1.00  0.00            
ATOM   3555  N   SER A 229     124.502  91.339  69.676  1.00  0.00            
ATOM   3556  H   SER A 229     125.272  90.749  69.956  1.00  0.00            
ATOM   3557  CA  SER A 229     124.062  92.389  70.606  1.00  0.00            
ATOM   3558  HA  SER A 229     123.772  93.269  70.036  1.00  0.00            
ATOM   3559  CB  SER A 229     122.822  91.929  71.396  1.00  0.00            
ATOM   3560  HB1 SER A 229     121.952  92.039  70.756  1.00  0.00            
ATOM   3561  HB2 SER A 229     122.682  92.569  72.266  1.00  0.00            
ATOM   3562  OG  SER A 229     122.902  90.579  71.806  1.00  0.00            
ATOM   3563  HG  SER A 229     122.012  90.189  71.706  1.00  0.00            
ATOM   3564  C   SER A 229     125.182  92.819  71.556  1.00  0.00            
ATOM   3565  O   SER A 229     125.292  92.309  72.666  1.00  0.00            
ATOM   3566  N   ARG A 230     126.013  93.778  71.146  1.00  0.00            
ATOM   3567  H   ARG A 230     125.863  94.159  70.216  1.00  0.00            
ATOM   3568  CA  ARG A 230     127.103  94.358  71.966  1.00  0.00            
ATOM   3569  HA  ARG A 230     127.343  93.668  72.776  1.00  0.00            
ATOM   3570  CB  ARG A 230     128.353  94.548  71.096  1.00  0.00            
ATOM   3571  HB1 ARG A 230     129.123  94.998  71.716  1.00  0.00            
ATOM   3572  HB2 ARG A 230     128.103  95.248  70.286  1.00  0.00            
ATOM   3573  CG  ARG A 230     128.932  93.278  70.486  1.00  0.00            
ATOM   3574  HG1 ARG A 230     128.242  92.868  69.746  1.00  0.00            
ATOM   3575  HG2 ARG A 230     129.122  92.538  71.266  1.00  0.00            
ATOM   3576  CD  ARG A 230     130.243  93.678  69.816  1.00  0.00            
ATOM   3577  HD1 ARG A 230     130.963  93.958  70.586  1.00  0.00            
ATOM   3578  HD2 ARG A 230     130.063  94.548  69.176  1.00  0.00            
ATOM   3579  NE  ARG A 230     130.802  92.608  68.986  1.00  0.00            
ATOM   3580  HE  ARG A 230     130.222  91.788  68.826  1.00  0.00            
ATOM   3581  CZ  ARG A 230     131.932  92.657  68.326  1.00  0.00            
ATOM   3582  NH1 ARG A 230     132.752  93.667  68.396  1.00  0.00            
ATOM   3583 1HH1 ARG A 230     132.523  94.467  68.976  1.00  0.00            
ATOM   3584 2HH1 ARG A 230     133.662  93.657  67.956  1.00  0.00            
ATOM   3585  NH2 ARG A 230     132.232  91.657  67.546  1.00  0.00            
ATOM   3586 1HH2 ARG A 230     131.552  90.918  67.456  1.00  0.00            
ATOM   3587 2HH2 ARG A 230     132.992  91.767  66.886  1.00  0.00            
ATOM   3588  C   ARG A 230     126.733  95.718  72.586  1.00  0.00            
ATOM   3589  O   ARG A 230     125.943  96.448  71.976  1.00  0.00            
ATOM   3590  N   PRO A 231     127.363  96.138  73.706  1.00  0.00            
ATOM   3591  CD  PRO A 231     128.353  95.428  74.506  1.00  0.00            
ATOM   3592  HD1 PRO A 231     129.083  94.908  73.896  1.00  0.00            
ATOM   3593  HD2 PRO A 231     127.843  94.728  75.166  1.00  0.00            
ATOM   3594  CG  PRO A 231     129.043  96.498  75.346  1.00  0.00            
ATOM   3595  HG1 PRO A 231     129.843  96.968  74.766  1.00  0.00            
ATOM   3596  HG2 PRO A 231     129.433  96.098  76.286  1.00  0.00            
ATOM   3597  CB  PRO A 231     127.913  97.498  75.586  1.00  0.00            
ATOM   3598  HB1 PRO A 231     128.284  98.488  75.836  1.00  0.00            
ATOM   3599  HB2 PRO A 231     127.273  97.128  76.386  1.00  0.00            
ATOM   3600  CA  PRO A 231     127.143  97.478  74.266  1.00  0.00            
ATOM   3601  HA  PRO A 231     126.073  97.628  74.466  1.00  0.00            
ATOM   3602  C   PRO A 231     127.593  98.598  73.306  1.00  0.00            
ATOM   3603  O   PRO A 231     126.924  99.618  73.186  1.00  0.00            
ATOM   3604  N   GLU A 232     128.663  98.368  72.536  1.00  0.00            
ATOM   3605  H   GLU A 232     129.203  97.538  72.716  1.00  0.00            
ATOM   3606  CA  GLU A 232     129.174  99.278  71.486  1.00  0.00            
ATOM   3607  HA  GLU A 232     129.374 100.248  71.956  1.00  0.00            
ATOM   3608  CB  GLU A 232     130.523  98.748  70.936  1.00  0.00            
ATOM   3609  HB1 GLU A 232     131.283  98.818  71.716  1.00  0.00            
ATOM   3610  HB2 GLU A 232     130.843  99.368  70.106  1.00  0.00            
ATOM   3611  CG  GLU A 232     130.433  97.288  70.466  1.00  0.00            
ATOM   3612  HG1 GLU A 232     129.463  97.118  70.006  1.00  0.00            
ATOM   3613  HG2 GLU A 232     130.503  96.648  71.346  1.00  0.00            
ATOM   3614  CD  GLU A 232     131.523  96.878  69.456  1.00  0.00            
ATOM   3615  OE1 GLU A 232     132.373  96.027  69.806  1.00  0.00            
ATOM   3616  OE2 GLU A 232     131.483  97.318  68.286  1.00  0.00            
ATOM   3617  C   GLU A 232     128.184  99.558  70.336  1.00  0.00            
ATOM   3618  O   GLU A 232     128.534 100.308  69.416  1.00  0.00            
ATOM   3619  N   TRP A 233     126.973  98.988  70.346  1.00  0.00            
ATOM   3620  H   TRP A 233     126.763  98.368  71.116  1.00  0.00            
ATOM   3621  CA  TRP A 233     125.883  99.259  69.386  1.00  0.00            
ATOM   3622  HA  TRP A 233     126.254  99.968  68.646  1.00  0.00            
ATOM   3623  CB  TRP A 233     125.503  97.979  68.616  1.00  0.00            
ATOM   3624  HB1 TRP A 233     124.863  98.259  67.786  1.00  0.00            
ATOM   3625  HB2 TRP A 233     124.903  97.359  69.286  1.00  0.00            
ATOM   3626  CG  TRP A 233     126.603  97.098  68.076  1.00  0.00            
ATOM   3627  CD1 TRP A 233     127.883  97.448  67.806  1.00  0.00            
ATOM   3628  HD1 TRP A 233     128.293  98.438  67.926  1.00  0.00            
ATOM   3629  NE1 TRP A 233     128.613  96.348  67.436  1.00  0.00            
ATOM   3630  HE1 TRP A 233     129.613  96.398  67.256  1.00  0.00            
ATOM   3631  CE2 TRP A 233     127.823  95.218  67.346  1.00  0.00            
ATOM   3632  CZ2 TRP A 233     128.072  93.898  66.966  1.00  0.00            
ATOM   3633  HZ2 TRP A 233     129.082  93.558  66.776  1.00  0.00            
ATOM   3634  CH2 TRP A 233     126.992  93.008  66.826  1.00  0.00            
ATOM   3635  HH2 TRP A 233     127.162  91.998  66.486  1.00  0.00            
ATOM   3636  CZ3 TRP A 233     125.682  93.469  67.056  1.00  0.00            
ATOM   3637  HZ3 TRP A 233     124.852  92.819  66.866  1.00  0.00            
ATOM   3638  CE3 TRP A 233     125.453  94.779  67.516  1.00  0.00            
ATOM   3639  HE3 TRP A 233     124.433  95.109  67.686  1.00  0.00            
ATOM   3640  CD2 TRP A 233     126.513  95.688  67.676  1.00  0.00            
ATOM   3641  C   TRP A 233     124.644  99.929  70.026  1.00  0.00            
ATOM   3642  O   TRP A 233     123.634 100.089  69.336  1.00  0.00            
ATOM   3643  N   MET A 234     124.684 100.309  71.316  1.00  0.00            
ATOM   3644  H   MET A 234     125.544 100.169  71.836  1.00  0.00            
ATOM   3645  CA  MET A 234     123.544 100.929  72.036  1.00  0.00            
ATOM   3646  HA  MET A 234     122.624 100.589  71.566  1.00  0.00            
ATOM   3647  CB  MET A 234     123.514 100.429  73.496  1.00  0.00            
ATOM   3648  HB1 MET A 234     124.364 100.849  74.046  1.00  0.00            
ATOM   3649  HB2 MET A 234     123.614  99.339  73.486  1.00  0.00            
ATOM   3650  CG  MET A 234     122.204 100.789  74.216  1.00  0.00            
ATOM   3651  HG1 MET A 234     121.364 100.519  73.586  1.00  0.00            
ATOM   3652  HG2 MET A 234     122.184 101.869  74.356  1.00  0.00            
ATOM   3653  SD  MET A 234     121.954 100.049  75.856  1.00  0.00            
ATOM   3654  CE  MET A 234     121.583  98.339  75.396  1.00  0.00            
ATOM   3655  HE1 MET A 234     121.473  97.739  76.296  1.00  0.00            
ATOM   3656  HE2 MET A 234     120.643  98.319  74.826  1.00  0.00            
ATOM   3657  HE3 MET A 234     122.383  97.929  74.786  1.00  0.00            
ATOM   3658  C   MET A 234     123.514 102.479  71.946  1.00  0.00            
ATOM   3659  O   MET A 234     122.484 103.079  72.246  1.00  0.00            
ATOM   3660  N   ILE A 235     124.594 103.119  71.516  1.00  0.00            
ATOM   3661  H   ILE A 235     125.404 102.569  71.256  1.00  0.00            
ATOM   3662  CA  ILE A 235     124.604 104.529  71.066  1.00  0.00            
ATOM   3663  HA  ILE A 235     123.825 105.079  71.586  1.00  0.00            
ATOM   3664  CB  ILE A 235     125.955 105.218  71.396  1.00  0.00            
ATOM   3665  HB  ILE A 235     126.764 104.518  71.206  1.00  0.00            
ATOM   3666  CG2 ILE A 235     126.205 106.458  70.536  1.00  0.00            
ATOM   3667 1HG2 ILE A 235     127.165 106.898  70.806  1.00  0.00            
ATOM   3668 2HG2 ILE A 235     126.265 106.188  69.486  1.00  0.00            
ATOM   3669 3HG2 ILE A 235     125.415 107.199  70.686  1.00  0.00            
ATOM   3670  CG1 ILE A 235     126.055 105.668  72.876  1.00  0.00            
ATOM   3671 1HG1 ILE A 235     125.235 106.349  73.106  1.00  0.00            
ATOM   3672 2HG1 ILE A 235     126.985 106.218  73.006  1.00  0.00            
ATOM   3673  CD  ILE A 235     126.065 104.528  73.906  1.00  0.00            
ATOM   3674  HD1 ILE A 235     126.305 104.938  74.886  1.00  0.00            
ATOM   3675  HD2 ILE A 235     125.084 104.059  73.966  1.00  0.00            
ATOM   3676  HD3 ILE A 235     126.814 103.788  73.626  1.00  0.00            
ATOM   3677  C   ILE A 235     124.214 104.549  69.576  1.00  0.00            
ATOM   3678  O   ILE A 235     124.614 103.679  68.796  1.00  0.00            
ATOM   3679  N   LEU A 236     123.415 105.539  69.176  1.00  0.00            
ATOM   3680  H   LEU A 236     123.175 106.269  69.836  1.00  0.00            
ATOM   3681  CA  LEU A 236     122.824 105.619  67.836  1.00  0.00            
ATOM   3682  HA  LEU A 236     122.594 104.609  67.506  1.00  0.00            
ATOM   3683  CB  LEU A 236     121.475 106.369  67.896  1.00  0.00            
ATOM   3684  HB1 LEU A 236     121.045 106.369  66.906  1.00  0.00            
ATOM   3685  HB2 LEU A 236     121.675 107.389  68.176  1.00  0.00            
ATOM   3686  CG  LEU A 236     120.435 105.789  68.876  1.00  0.00            
ATOM   3687  HG  LEU A 236     120.845 105.809  69.886  1.00  0.00            
ATOM   3688  CD1 LEU A 236     119.175 106.660  68.856  1.00  0.00            
ATOM   3689 1HD1 LEU A 236     118.475 106.280  69.596  1.00  0.00            
ATOM   3690 2HD1 LEU A 236     119.435 107.680  69.106  1.00  0.00            
ATOM   3691 3HD1 LEU A 236     118.715 106.630  67.866  1.00  0.00            
ATOM   3692  CD2 LEU A 236     120.044 104.360  68.516  1.00  0.00            
ATOM   3693 1HD2 LEU A 236     119.234 104.030  69.166  1.00  0.00            
ATOM   3694 2HD2 LEU A 236     119.714 104.300  67.476  1.00  0.00            
ATOM   3695 3HD2 LEU A 236     120.894 103.689  68.666  1.00  0.00            
ATOM   3696  C   LEU A 236     123.805 106.219  66.816  1.00  0.00            
ATOM   3697  O   LEU A 236     123.685 107.369  66.406  1.00  0.00            
ATOM   3698  N   THR A 237     124.764 105.389  66.406  1.00  0.00            
ATOM   3699  H   THR A 237     124.844 104.509  66.896  1.00  0.00            
ATOM   3700  CA  THR A 237     125.744 105.659  65.336  1.00  0.00            
ATOM   3701  HA  THR A 237     125.785 106.749  65.216  1.00  0.00            
ATOM   3702  CB  THR A 237     127.174 105.208  65.716  1.00  0.00            
ATOM   3703  HB  THR A 237     127.354 104.208  65.306  1.00  0.00            
ATOM   3704  CG2 THR A 237     128.234 106.178  65.196  1.00  0.00            
ATOM   3705 1HG2 THR A 237     129.224 105.858  65.516  1.00  0.00            
ATOM   3706 2HG2 THR A 237     128.194 106.218  64.116  1.00  0.00            
ATOM   3707 3HG2 THR A 237     128.035 107.178  65.586  1.00  0.00            
ATOM   3708  OG1 THR A 237     127.364 105.128  67.116  1.00  0.00            
ATOM   3709  HG1 THR A 237     128.294 104.968  67.276  1.00  0.00            
ATOM   3710  C   THR A 237     125.314 105.099  63.976  1.00  0.00            
ATOM   3711  O   THR A 237     126.134 104.939  63.066  1.00  0.00            
ATOM   3712  N   CYS A 238     124.024 104.739  63.816  1.00  0.00            
ATOM   3713  H   CYS A 238     123.424 104.799  64.626  1.00  0.00            
ATOM   3714  CA  CYS A 238     123.364 104.549  62.516  1.00  0.00            
ATOM   3715  HA  CYS A 238     123.724 105.339  61.856  1.00  0.00            
ATOM   3716  CB  CYS A 238     123.784 103.209  61.896  1.00  0.00            
ATOM   3717  HB1 CYS A 238     123.094 102.419  62.196  1.00  0.00            
ATOM   3718  HB2 CYS A 238     124.784 102.949  62.236  1.00  0.00            
ATOM   3719  SG  CYS A 238     123.814 103.419  60.096  1.00  0.00            
ATOM   3720  HG  CYS A 238     124.534 102.309  59.856  1.00  0.00            
ATOM   3721  C   CYS A 238     121.824 104.679  62.616  1.00  0.00            
ATOM   3722  O   CYS A 238     121.254 104.489  63.696  1.00  0.00            
ATOM   3723  N   LEU A 239     121.134 104.959  61.506  1.00  0.00            
ATOM   3724  H   LEU A 239     121.664 105.119  60.656  1.00  0.00            
ATOM   3725  CA  LEU A 239     119.664 105.090  61.416  1.00  0.00            
ATOM   3726  HA  LEU A 239     119.234 104.700  62.326  1.00  0.00            
ATOM   3727  CB  LEU A 239     119.284 106.590  61.356  1.00  0.00            
ATOM   3728  HB1 LEU A 239     119.674 107.010  60.426  1.00  0.00            
ATOM   3729  HB2 LEU A 239     119.785 107.120  62.166  1.00  0.00            
ATOM   3730  CG  LEU A 239     117.775 106.880  61.436  1.00  0.00            
ATOM   3731  HG  LEU A 239     117.284 106.420  60.576  1.00  0.00            
ATOM   3732  CD1 LEU A 239     117.114 106.380  62.726  1.00  0.00            
ATOM   3733 1HD1 LEU A 239     116.055 106.650  62.726  1.00  0.00            
ATOM   3734 2HD1 LEU A 239     117.184 105.300  62.796  1.00  0.00            
ATOM   3735 3HD1 LEU A 239     117.595 106.830  63.596  1.00  0.00            
ATOM   3736  CD2 LEU A 239     117.515 108.390  61.386  1.00  0.00            
ATOM   3737 1HD2 LEU A 239     116.445 108.580  61.386  1.00  0.00            
ATOM   3738 2HD2 LEU A 239     117.965 108.870  62.256  1.00  0.00            
ATOM   3739 3HD2 LEU A 239     117.935 108.810  60.476  1.00  0.00            
ATOM   3740  C   LEU A 239     119.114 104.310  60.196  1.00  0.00            
ATOM   3741  O   LEU A 239     119.284 104.780  59.066  1.00  0.00            
ATOM   3742  N   PRO A 240     118.494 103.130  60.386  1.00  0.00            
ATOM   3743  CD  PRO A 240     118.334 102.470  61.676  1.00  0.00            
ATOM   3744  HD1 PRO A 240     117.744 103.070  62.366  1.00  0.00            
ATOM   3745  HD2 PRO A 240     119.324 102.260  62.106  1.00  0.00            
ATOM   3746  CG  PRO A 240     117.614 101.160  61.406  1.00  0.00            
ATOM   3747  HG1 PRO A 240     116.544 101.320  61.476  1.00  0.00            
ATOM   3748  HG2 PRO A 240     117.943 100.380  62.096  1.00  0.00            
ATOM   3749  CB  PRO A 240     117.993 100.830  59.966  1.00  0.00            
ATOM   3750  HB1 PRO A 240     117.273 100.160  59.496  1.00  0.00            
ATOM   3751  HB2 PRO A 240     118.983 100.380  59.956  1.00  0.00            
ATOM   3752  CA  PRO A 240     118.054 102.220  59.306  1.00  0.00            
ATOM   3753  HA  PRO A 240     118.814 102.200  58.526  1.00  0.00            
ATOM   3754  C   PRO A 240     116.724 102.640  58.646  1.00  0.00            
ATOM   3755  O   PRO A 240     115.674 102.020  58.856  1.00  0.00            
ATOM   3756  N   VAL A 241     116.774 103.710  57.836  1.00  0.00            
ATOM   3757  H   VAL A 241     117.664 104.180  57.786  1.00  0.00            
ATOM   3758  CA  VAL A 241     115.614 104.340  57.176  1.00  0.00            
ATOM   3759  HA  VAL A 241     115.054 104.840  57.966  1.00  0.00            
ATOM   3760  CB  VAL A 241     116.064 105.450  56.196  1.00  0.00            
ATOM   3761  HB  VAL A 241     116.714 105.020  55.436  1.00  0.00            
ATOM   3762  CG1 VAL A 241     114.874 106.120  55.496  1.00  0.00            
ATOM   3763 1HG1 VAL A 241     115.224 106.940  54.876  1.00  0.00            
ATOM   3764 2HG1 VAL A 241     114.354 105.411  54.856  1.00  0.00            
ATOM   3765 3HG1 VAL A 241     114.184 106.511  56.246  1.00  0.00            
ATOM   3766  CG2 VAL A 241     116.834 106.560  56.926  1.00  0.00            
ATOM   3767 1HG2 VAL A 241     117.164 107.310  56.216  1.00  0.00            
ATOM   3768 2HG2 VAL A 241     116.194 107.030  57.676  1.00  0.00            
ATOM   3769 3HG2 VAL A 241     117.714 106.150  57.426  1.00  0.00            
ATOM   3770  C   VAL A 241     114.704 103.321  56.456  1.00  0.00            
ATOM   3771  O   VAL A 241     115.114 102.720  55.446  1.00  0.00            
ATOM   3772  N   PRO A 242     113.454 103.121  56.926  1.00  0.00            
ATOM   3773  CD  PRO A 242     112.854 103.791  58.066  1.00  0.00            
ATOM   3774  HD1 PRO A 242     112.924 104.871  57.976  1.00  0.00            
ATOM   3775  HD2 PRO A 242     113.334 103.451  58.976  1.00  0.00            
ATOM   3776  CG  PRO A 242     111.384 103.391  58.076  1.00  0.00            
ATOM   3777  HG1 PRO A 242     110.814 104.081  57.456  1.00  0.00            
ATOM   3778  HG2 PRO A 242     110.984 103.361  59.086  1.00  0.00            
ATOM   3779  CB  PRO A 242     111.394 102.011  57.426  1.00  0.00            
ATOM   3780  HB1 PRO A 242     110.453 101.811  56.916  1.00  0.00            
ATOM   3781  HB2 PRO A 242     111.573 101.241  58.166  1.00  0.00            
ATOM   3782  CA  PRO A 242     112.574 102.051  56.446  1.00  0.00            
ATOM   3783  HA  PRO A 242     113.113 101.111  56.516  1.00  0.00            
ATOM   3784  C   PRO A 242     112.064 102.281  55.016  1.00  0.00            
ATOM   3785  O   PRO A 242     111.594 103.381  54.726  1.00  0.00            
ATOM   3786  N   PRO A 243     112.063 101.261  54.136  1.00  0.00            
ATOM   3787  CD  PRO A 243     112.623  99.931  54.366  1.00  0.00            
ATOM   3788  HD1 PRO A 243     112.243  99.491  55.286  1.00  0.00            
ATOM   3789  HD2 PRO A 243     113.703 100.021  54.426  1.00  0.00            
ATOM   3790  CG  PRO A 243     112.233  99.091  53.166  1.00  0.00            
ATOM   3791  HG1 PRO A 243     111.273  98.591  53.326  1.00  0.00            
ATOM   3792  HG2 PRO A 243     112.993  98.351  52.926  1.00  0.00            
ATOM   3793  CB  PRO A 243     112.083 100.131  52.056  1.00  0.00            
ATOM   3794  HB1 PRO A 243     111.433  99.771  51.256  1.00  0.00            
ATOM   3795  HB2 PRO A 243     113.073 100.361  51.666  1.00  0.00            
ATOM   3796  CA  PRO A 243     111.543 101.371  52.776  1.00  0.00            
ATOM   3797  HA  PRO A 243     111.973 102.261  52.306  1.00  0.00            
ATOM   3798  C   PRO A 243     110.003 101.501  52.736  1.00  0.00            
ATOM   3799  O   PRO A 243     109.343 101.181  53.726  1.00  0.00            
ATOM   3800  N   PRO A 244     109.403 101.941  51.606  1.00  0.00            
ATOM   3801  CD  PRO A 244     110.083 102.331  50.386  1.00  0.00            
ATOM   3802  HD1 PRO A 244     110.823 101.601  50.076  1.00  0.00            
ATOM   3803  HD2 PRO A 244     110.564 103.301  50.536  1.00  0.00            
ATOM   3804  CG  PRO A 244     108.993 102.442  49.317  1.00  0.00            
ATOM   3805  HG1 PRO A 244     108.903 101.502  48.797  1.00  0.00            
ATOM   3806  HG2 PRO A 244     109.223 103.241  48.617  1.00  0.00            
ATOM   3807  CB  PRO A 244     107.713 102.742  50.097  1.00  0.00            
ATOM   3808  HB1 PRO A 244     106.853 102.272  49.627  1.00  0.00            
ATOM   3809  HB2 PRO A 244     107.554 103.822  50.147  1.00  0.00            
ATOM   3810  CA  PRO A 244     107.963 102.202  51.507  1.00  0.00            
ATOM   3811  HA  PRO A 244     107.724 103.002  52.217  1.00  0.00            
ATOM   3812  C   PRO A 244     107.043 101.022  51.867  1.00  0.00            
ATOM   3813  O   PRO A 244     106.033 101.252  52.527  1.00  0.00            
ATOM   3814  N   PRO A 245     107.333  99.742  51.567  1.00  0.00            
ATOM   3815  CD  PRO A 245     108.183  99.262  50.487  1.00  0.00            
ATOM   3816  HD1 PRO A 245     109.223  99.571  50.616  1.00  0.00            
ATOM   3817  HD2 PRO A 245     107.793  99.632  49.537  1.00  0.00            
ATOM   3818  CG  PRO A 245     108.093  97.742  50.517  1.00  0.00            
ATOM   3819  HG1 PRO A 245     108.873  97.352  51.156  1.00  0.00            
ATOM   3820  HG2 PRO A 245     108.162  97.312  49.517  1.00  0.00            
ATOM   3821  CB  PRO A 245     106.733  97.482  51.147  1.00  0.00            
ATOM   3822  HB1 PRO A 245     106.652  96.502  51.617  1.00  0.00            
ATOM   3823  HB2 PRO A 245     105.953  97.592  50.387  1.00  0.00            
ATOM   3824  CA  PRO A 245     106.593  98.622  52.157  1.00  0.00            
ATOM   3825  HA  PRO A 245     105.533  98.872  52.227  1.00  0.00            
ATOM   3826  C   PRO A 245     107.073  98.322  53.597  1.00  0.00            
ATOM   3827  O   PRO A 245     107.533  97.212  53.887  1.00  0.00            
ATOM   3828  N   VAL A 246     106.993  99.332  54.477  1.00  0.00            
ATOM   3829  H   VAL A 246     106.623 100.202  54.097  1.00  0.00            
ATOM   3830  CA  VAL A 246     107.123  99.272  55.957  1.00  0.00            
ATOM   3831  HA  VAL A 246     106.753  98.312  56.297  1.00  0.00            
ATOM   3832  CB  VAL A 246     108.573  99.462  56.467  1.00  0.00            
ATOM   3833  HB  VAL A 246     108.873 100.481  56.227  1.00  0.00            
ATOM   3834  CG1 VAL A 246     108.713  99.282  57.986  1.00  0.00            
ATOM   3835 1HG1 VAL A 246     109.703  99.601  58.306  1.00  0.00            
ATOM   3836 2HG1 VAL A 246     107.983  99.902  58.517  1.00  0.00            
ATOM   3837 3HG1 VAL A 246     108.573  98.252  58.276  1.00  0.00            
ATOM   3838  CG2 VAL A 246     109.593  98.521  55.816  1.00  0.00            
ATOM   3839 1HG2 VAL A 246     110.573  98.661  56.286  1.00  0.00            
ATOM   3840 2HG2 VAL A 246     109.303  97.491  55.926  1.00  0.00            
ATOM   3841 3HG2 VAL A 246     109.673  98.761  54.766  1.00  0.00            
ATOM   3842  C   VAL A 246     106.233 100.352  56.587  1.00  0.00            
ATOM   3843  O   VAL A 246     105.343 100.022  57.377  1.00  0.00            
ATOM   3844  N   ARG A 247     106.423 101.612  56.207  1.00  0.00            
ATOM   3845  H   ARG A 247     107.163 101.782  55.537  1.00  0.00            
ATOM   3846  CA  ARG A 247     105.544 102.762  56.517  1.00  0.00            
ATOM   3847  HA  ARG A 247     104.994 102.562  57.427  1.00  0.00            
ATOM   3848  CB  ARG A 247     106.354 104.052  56.747  1.00  0.00            
ATOM   3849  HB1 ARG A 247     106.624 104.112  57.797  1.00  0.00            
ATOM   3850  HB2 ARG A 247     105.724 104.912  56.517  1.00  0.00            
ATOM   3851  CG  ARG A 247     107.644 104.152  55.907  1.00  0.00            
ATOM   3852  HG1 ARG A 247     107.414 104.022  54.847  1.00  0.00            
ATOM   3853  HG2 ARG A 247     108.334 103.372  56.217  1.00  0.00            
ATOM   3854  CD  ARG A 247     108.344 105.502  56.087  1.00  0.00            
ATOM   3855  HD1 ARG A 247     108.454 105.712  57.147  1.00  0.00            
ATOM   3856  HD2 ARG A 247     107.734 106.282  55.627  1.00  0.00            
ATOM   3857  NE  ARG A 247     109.684 105.441  55.457  1.00  0.00            
ATOM   3858  HE  ARG A 247     110.184 104.571  55.566  1.00  0.00            
ATOM   3859  CZ  ARG A 247     110.274 106.321  54.686  1.00  0.00            
ATOM   3860  NH1 ARG A 247     109.764 107.451  54.337  1.00  0.00            
ATOM   3861 1HH1 ARG A 247     108.824 107.702  54.627  1.00  0.00            
ATOM   3862 2HH1 ARG A 247     110.244 108.001  53.637  1.00  0.00            
ATOM   3863  NH2 ARG A 247     111.444 106.041  54.206  1.00  0.00            
ATOM   3864 1HH2 ARG A 247     111.814 105.111  54.326  1.00  0.00            
ATOM   3865 2HH2 ARG A 247     111.844 106.681  53.526  1.00  0.00            
ATOM   3866  C   ARG A 247     104.534 102.932  55.377  1.00  0.00            
ATOM   3867  O   ARG A 247     104.994 103.142  54.257  1.00  0.00            
ATOM   3868  N   PRO A 248     103.214 102.822  55.587  1.00  0.00            
ATOM   3869  CD  PRO A 248     102.554 102.673  56.887  1.00  0.00            
ATOM   3870  HD1 PRO A 248     102.774 103.513  57.547  1.00  0.00            
ATOM   3871  HD2 PRO A 248     102.873 101.733  57.337  1.00  0.00            
ATOM   3872  CG  PRO A 248     101.054 102.613  56.587  1.00  0.00            
ATOM   3873  HG1 PRO A 248     100.634 103.623  56.577  1.00  0.00            
ATOM   3874  HG2 PRO A 248     100.524 101.993  57.307  1.00  0.00            
ATOM   3875  CB  PRO A 248     101.013 102.013  55.187  1.00  0.00            
ATOM   3876  HB1 PRO A 248     100.063 102.213  54.677  1.00  0.00            
ATOM   3877  HB2 PRO A 248     101.183 100.943  55.247  1.00  0.00            
ATOM   3878  CA  PRO A 248     102.224 102.693  54.517  1.00  0.00            
ATOM   3879  HA  PRO A 248     102.613 102.023  53.747  1.00  0.00            
ATOM   3880  C   PRO A 248     101.894 104.033  53.827  1.00  0.00            
ATOM   3881  O   PRO A 248     100.724 104.403  53.697  1.00  0.00            
ATOM   3882  N   SER A 249     102.914 104.763  53.387  1.00  0.00            
ATOM   3883  H   SER A 249     103.854 104.362  53.437  1.00  0.00            
ATOM   3884  CA  SER A 249     102.774 106.033  52.697  1.00  0.00            
ATOM   3885  HA  SER A 249     102.254 106.723  53.367  1.00  0.00            
ATOM   3886  CB  SER A 249     104.144 106.662  52.397  1.00  0.00            
ATOM   3887  HB1 SER A 249     104.574 106.992  53.337  1.00  0.00            
ATOM   3888  HB2 SER A 249     103.994 107.522  51.757  1.00  0.00            
ATOM   3889  OG  SER A 249     105.044 105.762  51.787  1.00  0.00            
ATOM   3890  HG  SER A 249     105.654 106.312  51.277  1.00  0.00            
ATOM   3891  C   SER A 249     101.924 105.883  51.447  1.00  0.00            
ATOM   3892  O   SER A 249     102.114 104.983  50.617  1.00  0.00            
ATOM   3893  N   ILE A 250     100.904 106.723  51.357  1.00  0.00            
ATOM   3894  H   ILE A 250     100.924 107.553  51.937  1.00  0.00            
ATOM   3895  CA  ILE A 250      99.594 106.313  50.867  1.00  0.00            
ATOM   3896  HA  ILE A 250      99.404 105.313  51.257  1.00  0.00            
ATOM   3897  CB  ILE A 250      98.504 107.263  51.437  1.00  0.00            
ATOM   3898  HB  ILE A 250      98.554 108.213  50.897  1.00  0.00            
ATOM   3899  CG2 ILE A 250      97.134 106.624  51.187  1.00  0.00            
ATOM   3900 1HG2 ILE A 250      96.344 107.354  51.377  1.00  0.00            
ATOM   3901 2HG2 ILE A 250      97.024 106.264  50.177  1.00  0.00            
ATOM   3902 3HG2 ILE A 250      97.014 105.794  51.877  1.00  0.00            
ATOM   3903  CG1 ILE A 250      98.644 107.553  52.957  1.00  0.00            
ATOM   3904 1HG1 ILE A 250      99.634 107.943  53.167  1.00  0.00            
ATOM   3905 2HG1 ILE A 250      98.534 106.623  53.517  1.00  0.00            
ATOM   3906  CD  ILE A 250      97.645 108.583  53.497  1.00  0.00            
ATOM   3907  HD1 ILE A 250      97.845 108.763  54.547  1.00  0.00            
ATOM   3908  HD2 ILE A 250      97.755 109.523  52.947  1.00  0.00            
ATOM   3909  HD3 ILE A 250      96.624 108.224  53.397  1.00  0.00            
ATOM   3910  C   ILE A 250      99.584 106.263  49.337  1.00  0.00            
ATOM   3911  O   ILE A 250      99.894 107.263  48.697  1.00  0.00            
ATOM   3912  N   SER A 251      99.114 105.153  48.737  1.00  0.00            
ATOM   3913  H   SER A 251      98.824 104.373  49.307  1.00  0.00            
ATOM   3914  CA  SER A 251      98.854 105.123  47.287  1.00  0.00            
ATOM   3915  HA  SER A 251      99.594 105.783  46.837  1.00  0.00            
ATOM   3916  CB  SER A 251      99.123 103.763  46.627  1.00  0.00            
ATOM   3917  HB1 SER A 251      99.963 103.293  47.117  1.00  0.00            
ATOM   3918  HB2 SER A 251      99.413 103.943  45.587  1.00  0.00            
ATOM   3919  OG  SER A 251      98.003 102.893  46.607  1.00  0.00            
ATOM   3920  HG  SER A 251      97.463 103.184  45.847  1.00  0.00            
ATOM   3921  C   SER A 251      97.504 105.773  46.917  1.00  0.00            
ATOM   3922  O   SER A 251      96.794 105.334  46.027  1.00  0.00            
ATOM   3923  N   PHE A 252      97.194 106.904  47.567  1.00  0.00            
ATOM   3924  H   PHE A 252      97.874 107.243  48.237  1.00  0.00            
ATOM   3925  CA  PHE A 252      96.114 107.824  47.177  1.00  0.00            
ATOM   3926  HA  PHE A 252      95.274 107.204  46.877  1.00  0.00            
ATOM   3927  CB  PHE A 252      95.664 108.644  48.397  1.00  0.00            
ATOM   3928  HB1 PHE A 252      96.415 109.404  48.617  1.00  0.00            
ATOM   3929  HB2 PHE A 252      95.614 107.984  49.257  1.00  0.00            
ATOM   3930  CG  PHE A 252      94.285 109.284  48.297  1.00  0.00            
ATOM   3931  CD1 PHE A 252      93.144 108.494  48.077  1.00  0.00            
ATOM   3932  HD1 PHE A 252      93.234 107.424  47.947  1.00  0.00            
ATOM   3933  CE1 PHE A 252      91.864 109.094  48.057  1.00  0.00            
ATOM   3934  HE1 PHE A 252      90.984 108.485  47.907  1.00  0.00            
ATOM   3935  CZ  PHE A 252      91.725 110.474  48.267  1.00  0.00            
ATOM   3936  HZ  PHE A 252      90.745 110.935  48.287  1.00  0.00            
ATOM   3937  CE2 PHE A 252      92.865 111.264  48.487  1.00  0.00            
ATOM   3938  HE2 PHE A 252      92.775 112.324  48.677  1.00  0.00            
ATOM   3939  CD2 PHE A 252      94.145 110.664  48.507  1.00  0.00            
ATOM   3940  HD2 PHE A 252      95.015 111.274  48.707  1.00  0.00            
ATOM   3941  C   PHE A 252      96.504 108.654  45.937  1.00  0.00            
ATOM   3942  O   PHE A 252      95.944 109.714  45.677  1.00  0.00            
ATOM   3943  N   ASN A 253      97.364 108.064  45.097  1.00  0.00            
ATOM   3944  H   ASN A 253      97.764 107.203  45.437  1.00  0.00            
ATOM   3945  CA  ASN A 253      97.504 108.254  43.657  1.00  0.00            
ATOM   3946  HA  ASN A 253      98.354 107.613  43.427  1.00  0.00            
ATOM   3947  CB  ASN A 253      96.334 107.554  42.907  1.00  0.00            
ATOM   3948  HB1 ASN A 253      96.694 106.554  42.677  1.00  0.00            
ATOM   3949  HB2 ASN A 253      96.184 108.064  41.977  1.00  0.00            
ATOM   3950  CG  ASN A 253      94.954 107.334  43.547  1.00  0.00            
ATOM   3951  OD1 ASN A 253      94.384 106.254  43.547  1.00  0.00            
ATOM   3952  ND2 ASN A 253      94.264 108.334  44.047  1.00  0.00            
ATOM   3953 1HD2 ASN A 253      94.764 109.164  44.337  1.00  0.00            
ATOM   3954 2HD2 ASN A 253      93.404 108.074  44.487  1.00  0.00            
ATOM   3955  C   ASN A 253      98.034 109.613  43.127  1.00  0.00            
ATOM   3956  O   ASN A 253      97.985 110.643  43.787  1.00  0.00            
ATOM   3957  N   GLU A 254      98.614 109.593  41.917  1.00  0.00            
ATOM   3958  H   GLU A 254      98.584 108.713  41.417  1.00  0.00            
ATOM   3959  CA  GLU A 254      99.435 110.653  41.277  1.00  0.00            
ATOM   3960  HA  GLU A 254     100.094 110.103  40.597  1.00  0.00            
ATOM   3961  CB  GLU A 254      98.675 111.623  40.357  1.00  0.00            
ATOM   3962  HB1 GLU A 254      99.415 112.223  39.837  1.00  0.00            
ATOM   3963  HB2 GLU A 254      98.065 112.303  40.937  1.00  0.00            
ATOM   3964  CG  GLU A 254      97.794 110.974  39.287  1.00  0.00            
ATOM   3965  HG1 GLU A 254      97.345 111.764  38.687  1.00  0.00            
ATOM   3966  HG2 GLU A 254      96.984 110.434  39.777  1.00  0.00            
ATOM   3967  CD  GLU A 254      98.604 110.043  38.397  1.00  0.00            
ATOM   3968  OE1 GLU A 254      98.624 108.823  38.687  1.00  0.00            
ATOM   3969  OE2 GLU A 254      99.234 110.533  37.427  1.00  0.00            
ATOM   3970  C   GLU A 254     100.445 111.413  42.157  1.00  0.00            
ATOM   3971  O   GLU A 254     101.595 110.973  42.247  1.00  0.00            
ATOM   3972  N   SER A 255     100.085 112.603  42.657  1.00  0.00            
ATOM   3973  H   SER A 255      99.115 112.863  42.587  1.00  0.00            
ATOM   3974  CA  SER A 255     101.065 113.673  42.957  1.00  0.00            
ATOM   3975  HA  SER A 255     102.035 113.223  43.157  1.00  0.00            
ATOM   3976  CB  SER A 255     101.225 114.583  41.727  1.00  0.00            
ATOM   3977  HB1 SER A 255     101.765 114.033  40.957  1.00  0.00            
ATOM   3978  HB2 SER A 255     101.825 115.453  41.987  1.00  0.00            
ATOM   3979  OG  SER A 255      99.985 115.003  41.167  1.00  0.00            
ATOM   3980  HG  SER A 255      99.275 115.013  41.857  1.00  0.00            
ATOM   3981  C   SER A 255     100.775 114.563  44.177  1.00  0.00            
ATOM   3982  O   SER A 255     101.695 115.233  44.647  1.00  0.00            
ATOM   3983  N   GLN A 256      99.535 114.623  44.667  1.00  0.00            
ATOM   3984  H   GLN A 256      98.815 114.083  44.227  1.00  0.00            
ATOM   3985  CA  GLN A 256      99.135 115.553  45.727  1.00  0.00            
ATOM   3986  HA  GLN A 256      99.756 116.443  45.657  1.00  0.00            
ATOM   3987  CB  GLN A 256      97.696 116.033  45.517  1.00  0.00            
ATOM   3988  HB1 GLN A 256      97.496 116.714  46.337  1.00  0.00            
ATOM   3989  HB2 GLN A 256      97.005 115.194  45.577  1.00  0.00            
ATOM   3990  CG  GLN A 256      97.386 116.854  44.247  1.00  0.00            
ATOM   3991  HG1 GLN A 256      98.186 117.553  44.067  1.00  0.00            
ATOM   3992  HG2 GLN A 256      96.496 117.444  44.467  1.00  0.00            
ATOM   3993  CD  GLN A 256      97.105 116.074  42.967  1.00  0.00            
ATOM   3994  OE1 GLN A 256      97.725 115.053  42.647  1.00  0.00            
ATOM   3995  NE2 GLN A 256      96.216 116.554  42.137  1.00  0.00            
ATOM   3996 1HE2 GLN A 256      95.746 117.434  42.357  1.00  0.00            
ATOM   3997 2HE2 GLN A 256      96.215 116.214  41.187  1.00  0.00            
ATOM   3998  C   GLN A 256      99.425 114.953  47.127  1.00  0.00            
ATOM   3999  O   GLN A 256     100.285 114.073  47.247  1.00  0.00            
ATOM   4000  N   ARG A 257      98.806 115.433  48.227  1.00  0.00            
ATOM   4001  H   ARG A 257      97.996 116.033  48.097  1.00  0.00            
ATOM   4002  CA  ARG A 257      99.266 115.133  49.607  1.00  0.00            
ATOM   4003  HA  ARG A 257     100.336 115.283  49.647  1.00  0.00            
ATOM   4004  CB  ARG A 257      98.626 116.103  50.617  1.00  0.00            
ATOM   4005  HB1 ARG A 257      99.066 115.913  51.597  1.00  0.00            
ATOM   4006  HB2 ARG A 257      97.556 115.893  50.687  1.00  0.00            
ATOM   4007  CG  ARG A 257      98.836 117.583  50.257  1.00  0.00            
ATOM   4008  HG1 ARG A 257      98.236 117.813  49.367  1.00  0.00            
ATOM   4009  HG2 ARG A 257      99.886 117.753  50.017  1.00  0.00            
ATOM   4010  CD  ARG A 257      98.426 118.553  51.377  1.00  0.00            
ATOM   4011  HD1 ARG A 257      99.076 118.393  52.237  1.00  0.00            
ATOM   4012  HD2 ARG A 257      97.396 118.353  51.657  1.00  0.00            
ATOM   4013  NE  ARG A 257      98.546 119.943  50.907  1.00  0.00            
ATOM   4014  HE  ARG A 257      98.816 120.083  49.937  1.00  0.00            
ATOM   4015  CZ  ARG A 257      98.297 121.063  51.567  1.00  0.00            
ATOM   4016  NH1 ARG A 257      98.027 121.113  52.837  1.00  0.00            
ATOM   4017 1HH1 ARG A 257      98.057 120.273  53.397  1.00  0.00            
ATOM   4018 2HH1 ARG A 257      97.947 122.003  53.307  1.00  0.00            
ATOM   4019  NH2 ARG A 257      98.317 122.183  50.907  1.00  0.00            
ATOM   4020 1HH2 ARG A 257      98.537 122.173  49.927  1.00  0.00            
ATOM   4021 2HH2 ARG A 257      97.967 123.033  51.337  1.00  0.00            
ATOM   4022  C   ARG A 257      99.005 113.663  49.977  1.00  0.00            
ATOM   4023  O   ARG A 257      97.935 113.133  49.657  1.00  0.00            
ATOM   4024  N   GLY A 258      99.945 112.983  50.657  1.00  0.00            
ATOM   4025  H   GLY A 258     100.825 113.443  50.837  1.00  0.00            
ATOM   4026  CA  GLY A 258      99.745 111.583  51.057  1.00  0.00            
ATOM   4027  HA1 GLY A 258      99.355 111.023  50.207  1.00  0.00            
ATOM   4028  HA2 GLY A 258      98.985 111.563  51.837  1.00  0.00            
ATOM   4029  C   GLY A 258     100.945 110.783  51.597  1.00  0.00            
ATOM   4030  O   GLY A 258     100.965 109.563  51.427  1.00  0.00            
ATOM   4031  N   GLU A 259     101.975 111.393  52.187  1.00  0.00            
ATOM   4032  H   GLU A 259     101.915 112.383  52.367  1.00  0.00            
ATOM   4033  CA  GLU A 259     103.075 110.653  52.837  1.00  0.00            
ATOM   4034  HA  GLU A 259     103.265 109.742  52.257  1.00  0.00            
ATOM   4035  CB  GLU A 259     104.365 111.492  52.817  1.00  0.00            
ATOM   4036  HB1 GLU A 259     104.945 111.322  53.717  1.00  0.00            
ATOM   4037  HB2 GLU A 259     104.095 112.552  52.797  1.00  0.00            
ATOM   4038  CG  GLU A 259     105.225 111.172  51.587  1.00  0.00            
ATOM   4039  HG1 GLU A 259     106.005 111.932  51.497  1.00  0.00            
ATOM   4040  HG2 GLU A 259     104.585 111.232  50.707  1.00  0.00            
ATOM   4041  CD  GLU A 259     105.895 109.792  51.637  1.00  0.00            
ATOM   4042  OE1 GLU A 259     105.785 109.072  52.657  1.00  0.00            
ATOM   4043  OE2 GLU A 259     106.575 109.442  50.627  1.00  0.00            
ATOM   4044  C   GLU A 259     102.725 110.153  54.247  1.00  0.00            
ATOM   4045  O   GLU A 259     101.735 110.603  54.827  1.00  0.00            
ATOM   4046  N   ASP A 260     103.505 109.222  54.807  1.00  0.00            
ATOM   4047  H   ASP A 260     104.345 108.952  54.307  1.00  0.00            
ATOM   4048  CA  ASP A 260     103.295 108.692  56.167  1.00  0.00            
ATOM   4049  HA  ASP A 260     102.215 108.603  56.327  1.00  0.00            
ATOM   4050  CB  ASP A 260     103.874 107.262  56.277  1.00  0.00            
ATOM   4051  HB1 ASP A 260     104.924 107.292  55.977  1.00  0.00            
ATOM   4052  HB2 ASP A 260     103.344 106.602  55.607  1.00  0.00            
ATOM   4053  CG  ASP A 260     103.784 106.702  57.707  1.00  0.00            
ATOM   4054  OD1 ASP A 260     102.664 106.423  58.187  1.00  0.00            
ATOM   4055  OD2 ASP A 260     104.834 106.592  58.377  1.00  0.00            
ATOM   4056  C   ASP A 260     103.845 109.612  57.267  1.00  0.00            
ATOM   4057  O   ASP A 260     104.845 110.312  57.077  1.00  0.00            
ATOM   4058  N   ASP A 261     103.245 109.522  58.457  1.00  0.00            
ATOM   4059  H   ASP A 261     102.435 108.923  58.517  1.00  0.00            
ATOM   4060  CA  ASP A 261     103.705 110.082  59.737  1.00  0.00            
ATOM   4061  HA  ASP A 261     103.365 111.112  59.837  1.00  0.00            
ATOM   4062  CB  ASP A 261     103.105 109.212  60.857  1.00  0.00            
ATOM   4063  HB1 ASP A 261     103.595 109.452  61.797  1.00  0.00            
ATOM   4064  HB2 ASP A 261     103.295 108.152  60.647  1.00  0.00            
ATOM   4065  CG  ASP A 261     101.625 109.453  61.007  1.00  0.00            
ATOM   4066  OD1 ASP A 261     101.275 110.413  61.727  1.00  0.00            
ATOM   4067  OD2 ASP A 261     100.815 108.733  60.387  1.00  0.00            
ATOM   4068  C   ASP A 261     105.235 110.052  59.927  1.00  0.00            
ATOM   4069  O   ASP A 261     105.855 111.052  60.297  1.00  0.00            
ATOM   4070  N   LEU A 262     105.845 108.892  59.687  1.00  0.00            
ATOM   4071  H   LEU A 262     105.295 108.112  59.327  1.00  0.00            
ATOM   4072  CA  LEU A 262     107.265 108.682  59.897  1.00  0.00            
ATOM   4073  HA  LEU A 262     107.575 109.252  60.767  1.00  0.00            
ATOM   4074  CB  LEU A 262     107.525 107.202  60.187  1.00  0.00            
ATOM   4075  HB1 LEU A 262     108.594 107.062  60.387  1.00  0.00            
ATOM   4076  HB2 LEU A 262     107.284 106.612  59.297  1.00  0.00            
ATOM   4077  CG  LEU A 262     106.724 106.642  61.387  1.00  0.00            
ATOM   4078  HG  LEU A 262     105.654 106.752  61.207  1.00  0.00            
ATOM   4079  CD1 LEU A 262     107.014 105.152  61.567  1.00  0.00            
ATOM   4080 1HD1 LEU A 262     106.414 104.742  62.377  1.00  0.00            
ATOM   4081 2HD1 LEU A 262     106.754 104.622  60.647  1.00  0.00            
ATOM   4082 3HD1 LEU A 262     108.074 105.002  61.787  1.00  0.00            
ATOM   4083  CD2 LEU A 262     107.065 107.332  62.717  1.00  0.00            
ATOM   4084 1HD2 LEU A 262     106.495 106.872  63.527  1.00  0.00            
ATOM   4085 2HD2 LEU A 262     108.125 107.232  62.927  1.00  0.00            
ATOM   4086 3HD2 LEU A 262     106.805 108.392  62.667  1.00  0.00            
ATOM   4087  C   LEU A 262     108.095 109.242  58.727  1.00  0.00            
ATOM   4088  O   LEU A 262     109.255 109.581  58.947  1.00  0.00            
ATOM   4089  N   THR A 263     107.525 109.442  57.537  1.00  0.00            
ATOM   4090  H   THR A 263     106.535 109.212  57.427  1.00  0.00            
ATOM   4091  CA  THR A 263     108.175 110.172  56.437  1.00  0.00            
ATOM   4092  HA  THR A 263     109.205 109.821  56.357  1.00  0.00            
ATOM   4093  CB  THR A 263     107.485 109.962  55.087  1.00  0.00            
ATOM   4094  HB  THR A 263     106.545 110.492  55.057  1.00  0.00            
ATOM   4095  CG2 THR A 263     108.395 110.472  53.967  1.00  0.00            
ATOM   4096 1HG2 THR A 263     108.135 110.022  53.007  1.00  0.00            
ATOM   4097 2HG2 THR A 263     108.275 111.552  53.877  1.00  0.00            
ATOM   4098 3HG2 THR A 263     109.435 110.241  54.177  1.00  0.00            
ATOM   4099  OG1 THR A 263     107.235 108.612  54.787  1.00  0.00            
ATOM   4100  HG1 THR A 263     106.655 108.652  53.987  1.00  0.00            
ATOM   4101  C   THR A 263     108.235 111.682  56.707  1.00  0.00            
ATOM   4102  O   THR A 263     109.265 112.301  56.447  1.00  0.00            
ATOM   4103  N   PHE A 264     107.165 112.282  57.257  1.00  0.00            
ATOM   4104  H   PHE A 264     106.315 111.732  57.397  1.00  0.00            
ATOM   4105  CA  PHE A 264     107.206 113.672  57.717  1.00  0.00            
ATOM   4106  HA  PHE A 264     107.546 114.312  56.897  1.00  0.00            
ATOM   4107  CB  PHE A 264     105.806 114.142  58.127  1.00  0.00            
ATOM   4108  HB1 PHE A 264     105.896 115.082  58.667  1.00  0.00            
ATOM   4109  HB2 PHE A 264     105.366 113.422  58.827  1.00  0.00            
ATOM   4110  CG  PHE A 264     104.856 114.372  56.967  1.00  0.00            
ATOM   4111  CD1 PHE A 264     104.996 115.512  56.157  1.00  0.00            
ATOM   4112  HD1 PHE A 264     105.776 116.232  56.377  1.00  0.00            
ATOM   4113  CE1 PHE A 264     104.116 115.742  55.087  1.00  0.00            
ATOM   4114  HE1 PHE A 264     104.216 116.632  54.477  1.00  0.00            
ATOM   4115  CZ  PHE A 264     103.086 114.823  54.817  1.00  0.00            
ATOM   4116  HZ  PHE A 264     102.386 115.013  54.017  1.00  0.00            
ATOM   4117  CE2 PHE A 264     102.935 113.693  55.627  1.00  0.00            
ATOM   4118  HE2 PHE A 264     102.115 113.003  55.457  1.00  0.00            
ATOM   4119  CD2 PHE A 264     103.815 113.462  56.697  1.00  0.00            
ATOM   4120  HD2 PHE A 264     103.675 112.592  57.327  1.00  0.00            
ATOM   4121  C   PHE A 264     108.216 113.842  58.857  1.00  0.00            
ATOM   4122  O   PHE A 264     109.096 114.701  58.797  1.00  0.00            
ATOM   4123  N   LYS A 265     108.185 112.952  59.857  1.00  0.00            
ATOM   4124  H   LYS A 265     107.415 112.282  59.867  1.00  0.00            
ATOM   4125  CA  LYS A 265     109.126 112.971  60.987  1.00  0.00            
ATOM   4126  HA  LYS A 265     109.096 113.971  61.427  1.00  0.00            
ATOM   4127  CB  LYS A 265     108.615 111.962  62.027  1.00  0.00            
ATOM   4128  HB1 LYS A 265     108.775 110.951  61.657  1.00  0.00            
ATOM   4129  HB2 LYS A 265     107.545 112.122  62.167  1.00  0.00            
ATOM   4130  CG  LYS A 265     109.295 112.131  63.387  1.00  0.00            
ATOM   4131  HG1 LYS A 265     109.126 113.131  63.777  1.00  0.00            
ATOM   4132  HG2 LYS A 265     110.375 111.991  63.267  1.00  0.00            
ATOM   4133  CD  LYS A 265     108.795 111.081  64.387  1.00  0.00            
ATOM   4134  HD1 LYS A 265     109.425 111.161  65.267  1.00  0.00            
ATOM   4135  HD2 LYS A 265     108.945 110.101  63.957  1.00  0.00            
ATOM   4136  CE  LYS A 265     107.325 111.202  64.817  1.00  0.00            
ATOM   4137  HE1 LYS A 265     107.025 110.242  65.267  1.00  0.00            
ATOM   4138  HE2 LYS A 265     106.695 111.362  63.937  1.00  0.00            
ATOM   4139  NZ  LYS A 265     107.096 112.272  65.817  1.00  0.00            
ATOM   4140  HZ1 LYS A 265     106.126 112.332  66.057  1.00  0.00            
ATOM   4141  HZ2 LYS A 265     107.596 112.092  66.687  1.00  0.00            
ATOM   4142  HZ3 LYS A 265     107.366 113.182  65.447  1.00  0.00            
ATOM   4143  C   LYS A 265     110.585 112.721  60.577  1.00  0.00            
ATOM   4144  O   LYS A 265     111.486 113.371  61.106  1.00  0.00            
ATOM   4145  N   LEU A 266     110.835 111.861  59.587  1.00  0.00            
ATOM   4146  H   LEU A 266     110.075 111.311  59.217  1.00  0.00            
ATOM   4147  CA  LEU A 266     112.175 111.671  58.996  1.00  0.00            
ATOM   4148  HA  LEU A 266     112.875 111.491  59.806  1.00  0.00            
ATOM   4149  CB  LEU A 266     112.185 110.451  58.056  1.00  0.00            
ATOM   4150  HB1 LEU A 266     113.015 110.551  57.356  1.00  0.00            
ATOM   4151  HB2 LEU A 266     111.265 110.461  57.466  1.00  0.00            
ATOM   4152  CG  LEU A 266     112.335 109.101  58.776  1.00  0.00            
ATOM   4153  HG  LEU A 266     111.705 109.071  59.666  1.00  0.00            
ATOM   4154  CD1 LEU A 266     111.935 107.951  57.836  1.00  0.00            
ATOM   4155 1HD1 LEU A 266     112.064 107.001  58.346  1.00  0.00            
ATOM   4156 2HD1 LEU A 266     110.885 108.061  57.566  1.00  0.00            
ATOM   4157 3HD1 LEU A 266     112.535 107.981  56.936  1.00  0.00            
ATOM   4158  CD2 LEU A 266     113.785 108.851  59.196  1.00  0.00            
ATOM   4159 1HD2 LEU A 266     113.855 107.901  59.736  1.00  0.00            
ATOM   4160 2HD2 LEU A 266     114.435 108.821  58.326  1.00  0.00            
ATOM   4161 3HD2 LEU A 266     114.125 109.641  59.866  1.00  0.00            
ATOM   4162  C   LEU A 266     112.685 112.921  58.266  1.00  0.00            
ATOM   4163  O   LEU A 266     113.895 113.151  58.266  1.00  0.00            
ATOM   4164  N   ALA A 267     111.816 113.741  57.666  1.00  0.00            
ATOM   4165  H   ALA A 267     110.826 113.521  57.677  1.00  0.00            
ATOM   4166  CA  ALA A 267     112.236 115.001  57.056  1.00  0.00            
ATOM   4167  HA  ALA A 267     113.096 114.791  56.406  1.00  0.00            
ATOM   4168  CB  ALA A 267     111.116 115.521  56.147  1.00  0.00            
ATOM   4169  HB1 ALA A 267     111.456 116.421  55.647  1.00  0.00            
ATOM   4170  HB2 ALA A 267     110.896 114.771  55.397  1.00  0.00            
ATOM   4171  HB3 ALA A 267     110.226 115.751  56.737  1.00  0.00            
ATOM   4172  C   ALA A 267     112.696 116.041  58.086  1.00  0.00            
ATOM   4173  O   ALA A 267     113.626 116.801  57.806  1.00  0.00            
ATOM   4174  N   ASP A 268     112.126 116.031  59.296  1.00  0.00            
ATOM   4175  H   ASP A 268     111.326 115.431  59.447  1.00  0.00            
ATOM   4176  CA  ASP A 268     112.636 116.831  60.426  1.00  0.00            
ATOM   4177  HA  ASP A 268     112.776 117.851  60.096  1.00  0.00            
ATOM   4178  CB  ASP A 268     111.596 116.851  61.577  1.00  0.00            
ATOM   4179  HB1 ASP A 268     112.136 116.981  62.507  1.00  0.00            
ATOM   4180  HB2 ASP A 268     111.076 115.891  61.627  1.00  0.00            
ATOM   4181  CG  ASP A 268     110.586 118.001  61.457  1.00  0.00            
ATOM   4182  OD1 ASP A 268     111.027 119.171  61.457  1.00  0.00            
ATOM   4183  OD2 ASP A 268     109.356 117.751  61.407  1.00  0.00            
ATOM   4184  C   ASP A 268     114.026 116.331  60.886  1.00  0.00            
ATOM   4185  O   ASP A 268     114.946 117.140  61.026  1.00  0.00            
ATOM   4186  N   ILE A 269     114.226 115.011  60.996  1.00  0.00            
ATOM   4187  H   ILE A 269     113.426 114.401  60.866  1.00  0.00            
ATOM   4188  CA  ILE A 269     115.546 114.400  61.286  1.00  0.00            
ATOM   4189  HA  ILE A 269     115.906 114.820  62.226  1.00  0.00            
ATOM   4190  CB  ILE A 269     115.406 112.870  61.456  1.00  0.00            
ATOM   4191  HB  ILE A 269     114.925 112.460  60.566  1.00  0.00            
ATOM   4192  CG2 ILE A 269     116.785 112.180  61.596  1.00  0.00            
ATOM   4193 1HG2 ILE A 269     116.665 111.110  61.696  1.00  0.00            
ATOM   4194 2HG2 ILE A 269     117.395 112.360  60.716  1.00  0.00            
ATOM   4195 3HG2 ILE A 269     117.296 112.560  62.476  1.00  0.00            
ATOM   4196  CG1 ILE A 269     114.526 112.520  62.676  1.00  0.00            
ATOM   4197 1HG1 ILE A 269     113.596 113.091  62.626  1.00  0.00            
ATOM   4198 2HG1 ILE A 269     115.036 112.820  63.596  1.00  0.00            
ATOM   4199  CD  ILE A 269     114.125 111.051  62.786  1.00  0.00            
ATOM   4200  HD1 ILE A 269     113.425 110.931  63.616  1.00  0.00            
ATOM   4201  HD2 ILE A 269     113.635 110.721  61.876  1.00  0.00            
ATOM   4202  HD3 ILE A 269     114.985 110.420  62.986  1.00  0.00            
ATOM   4203  C   ILE A 269     116.586 114.770  60.206  1.00  0.00            
ATOM   4204  O   ILE A 269     117.716 115.140  60.536  1.00  0.00            
ATOM   4205  N   LEU A 270     116.216 114.710  58.926  1.00  0.00            
ATOM   4206  H   LEU A 270     115.286 114.370  58.706  1.00  0.00            
ATOM   4207  CA  LEU A 270     117.086 115.120  57.816  1.00  0.00            
ATOM   4208  HA  LEU A 270     118.036 114.580  57.916  1.00  0.00            
ATOM   4209  CB  LEU A 270     116.456 114.760  56.456  1.00  0.00            
ATOM   4210  HB1 LEU A 270     116.996 115.300  55.676  1.00  0.00            
ATOM   4211  HB2 LEU A 270     115.426 115.130  56.456  1.00  0.00            
ATOM   4212  CG  LEU A 270     116.445 113.270  56.086  1.00  0.00            
ATOM   4213  HG  LEU A 270     115.945 112.690  56.856  1.00  0.00            
ATOM   4214  CD1 LEU A 270     115.715 113.080  54.766  1.00  0.00            
ATOM   4215 1HD1 LEU A 270     115.645 112.020  54.526  1.00  0.00            
ATOM   4216 2HD1 LEU A 270     114.705 113.481  54.846  1.00  0.00            
ATOM   4217 3HD1 LEU A 270     116.225 113.600  53.966  1.00  0.00            
ATOM   4218  CD2 LEU A 270     117.855 112.690  55.906  1.00  0.00            
ATOM   4219 1HD2 LEU A 270     117.785 111.650  55.576  1.00  0.00            
ATOM   4220 2HD2 LEU A 270     118.415 113.270  55.176  1.00  0.00            
ATOM   4221 3HD2 LEU A 270     118.385 112.700  56.856  1.00  0.00            
ATOM   4222  C   LEU A 270     117.436 116.610  57.886  1.00  0.00            
ATOM   4223  O   LEU A 270     118.626 116.940  57.796  1.00  0.00            
ATOM   4224  N   LYS A 271     116.446 117.490  58.106  1.00  0.00            
ATOM   4225  H   LYS A 271     115.496 117.130  58.176  1.00  0.00            
ATOM   4226  CA  LYS A 271     116.646 118.950  58.276  1.00  0.00            
ATOM   4227  HA  LYS A 271     117.057 119.350  57.346  1.00  0.00            
ATOM   4228  CB  LYS A 271     115.297 119.630  58.566  1.00  0.00            
ATOM   4229  HB1 LYS A 271     114.927 119.280  59.536  1.00  0.00            
ATOM   4230  HB2 LYS A 271     114.567 119.341  57.806  1.00  0.00            
ATOM   4231  CG  LYS A 271     115.397 121.170  58.586  1.00  0.00            
ATOM   4232  HG1 LYS A 271     115.307 121.550  57.566  1.00  0.00            
ATOM   4233  HG2 LYS A 271     116.367 121.460  58.966  1.00  0.00            
ATOM   4234  CD  LYS A 271     114.377 121.881  59.486  1.00  0.00            
ATOM   4235  HD1 LYS A 271     114.637 122.940  59.496  1.00  0.00            
ATOM   4236  HD2 LYS A 271     114.487 121.521  60.506  1.00  0.00            
ATOM   4237  CE  LYS A 271     112.917 121.771  59.037  1.00  0.00            
ATOM   4238  HE1 LYS A 271     112.867 121.941  57.957  1.00  0.00            
ATOM   4239  HE2 LYS A 271     112.347 122.571  59.517  1.00  0.00            
ATOM   4240  NZ  LYS A 271     112.307 120.471  59.387  1.00  0.00            
ATOM   4241  HZ1 LYS A 271     111.337 120.431  59.087  1.00  0.00            
ATOM   4242  HZ2 LYS A 271     112.747 119.681  58.927  1.00  0.00            
ATOM   4243  HZ3 LYS A 271     112.297 120.301  60.387  1.00  0.00            
ATOM   4244  C   LYS A 271     117.647 119.240  59.396  1.00  0.00            
ATOM   4245  O   LYS A 271     118.567 120.040  59.196  1.00  0.00            
ATOM   4246  N   ALA A 272     117.496 118.590  60.546  1.00  0.00            
ATOM   4247  H   ALA A 272     116.686 117.980  60.656  1.00  0.00            
ATOM   4248  CA  ALA A 272     118.377 118.770  61.686  1.00  0.00            
ATOM   4249  HA  ALA A 272     118.427 119.840  61.906  1.00  0.00            
ATOM   4250  CB  ALA A 272     117.756 118.080  62.906  1.00  0.00            
ATOM   4251  HB1 ALA A 272     118.347 118.320  63.796  1.00  0.00            
ATOM   4252  HB2 ALA A 272     116.737 118.430  63.056  1.00  0.00            
ATOM   4253  HB3 ALA A 272     117.736 117.000  62.756  1.00  0.00            
ATOM   4254  C   ALA A 272     119.816 118.310  61.376  1.00  0.00            
ATOM   4255  O   ALA A 272     120.757 119.079  61.556  1.00  0.00            
ATOM   4256  N   ASN A 273     120.006 117.110  60.806  1.00  0.00            
ATOM   4257  H   ASN A 273     119.206 116.510  60.656  1.00  0.00            
ATOM   4258  CA  ASN A 273     121.356 116.649  60.416  1.00  0.00            
ATOM   4259  HA  ASN A 273     121.996 116.699  61.296  1.00  0.00            
ATOM   4260  CB  ASN A 273     121.286 115.189  59.966  1.00  0.00            
ATOM   4261  HB1 ASN A 273     120.586 115.089  59.136  1.00  0.00            
ATOM   4262  HB2 ASN A 273     120.936 114.579  60.796  1.00  0.00            
ATOM   4263  CG  ASN A 273     122.656 114.689  59.526  1.00  0.00            
ATOM   4264  OD1 ASN A 273     123.426 114.159  60.316  1.00  0.00            
ATOM   4265  ND2 ASN A 273     123.006 114.849  58.266  1.00  0.00            
ATOM   4266 1HD2 ASN A 273     122.486 115.459  57.666  1.00  0.00            
ATOM   4267 2HD2 ASN A 273     123.966 114.639  58.006  1.00  0.00            
ATOM   4268  C   ASN A 273     122.006 117.539  59.336  1.00  0.00            
ATOM   4269  O   ASN A 273     123.196 117.819  59.426  1.00  0.00            
ATOM   4270  N   ILE A 274     121.256 117.989  58.336  1.00  0.00            
ATOM   4271  H   ILE A 274     120.266 117.730  58.296  1.00  0.00            
ATOM   4272  CA  ILE A 274     121.756 118.919  57.306  1.00  0.00            
ATOM   4273  HA  ILE A 274     122.646 118.469  56.846  1.00  0.00            
ATOM   4274  CB  ILE A 274     120.696 119.119  56.196  1.00  0.00            
ATOM   4275  HB  ILE A 274     119.726 119.310  56.676  1.00  0.00            
ATOM   4276  CG2 ILE A 274     121.017 120.309  55.286  1.00  0.00            
ATOM   4277 1HG2 ILE A 274     120.257 120.410  54.506  1.00  0.00            
ATOM   4278 2HG2 ILE A 274     121.017 121.239  55.856  1.00  0.00            
ATOM   4279 3HG2 ILE A 274     121.997 120.179  54.816  1.00  0.00            
ATOM   4280  CG1 ILE A 274     120.586 117.820  55.356  1.00  0.00            
ATOM   4281 1HG1 ILE A 274     120.526 116.960  56.016  1.00  0.00            
ATOM   4282 2HG1 ILE A 274     121.486 117.709  54.756  1.00  0.00            
ATOM   4283  CD  ILE A 274     119.356 117.770  54.426  1.00  0.00            
ATOM   4284  HD1 ILE A 274     119.306 116.780  53.966  1.00  0.00            
ATOM   4285  HD2 ILE A 274     118.446 117.940  55.006  1.00  0.00            
ATOM   4286  HD3 ILE A 274     119.436 118.510  53.646  1.00  0.00            
ATOM   4287  C   ILE A 274     122.227 120.229  57.956  1.00  0.00            
ATOM   4288  O   ILE A 274     123.247 120.789  57.546  1.00  0.00            
ATOM   4289  N   SER A 275     121.567 120.679  59.026  1.00  0.00            
ATOM   4290  H   SER A 275     120.727 120.179  59.316  1.00  0.00            
ATOM   4291  CA  SER A 275     122.007 121.809  59.836  1.00  0.00            
ATOM   4292  HA  SER A 275     122.157 122.669  59.176  1.00  0.00            
ATOM   4293  CB  SER A 275     120.927 122.159  60.866  1.00  0.00            
ATOM   4294  HB1 SER A 275     121.087 121.609  61.786  1.00  0.00            
ATOM   4295  HB2 SER A 275     119.947 121.910  60.466  1.00  0.00            
ATOM   4296  OG  SER A 275     120.947 123.549  61.136  1.00  0.00            
ATOM   4297  HG  SER A 275     120.187 123.710  61.726  1.00  0.00            
ATOM   4298  C   SER A 275     123.337 121.539  60.546  1.00  0.00            
ATOM   4299  O   SER A 275     124.247 122.379  60.496  1.00  0.00            
ATOM   4300  N   LEU A 276     123.487 120.369  61.186  1.00  0.00            
ATOM   4301  H   LEU A 276     122.697 119.739  61.226  1.00  0.00            
ATOM   4302  CA  LEU A 276     124.717 119.989  61.896  1.00  0.00            
ATOM   4303  HA  LEU A 276     124.977 120.769  62.616  1.00  0.00            
ATOM   4304  CB  LEU A 276     124.527 118.659  62.656  1.00  0.00            
ATOM   4305  HB1 LEU A 276     125.506 118.169  62.706  1.00  0.00            
ATOM   4306  HB2 LEU A 276     123.876 117.989  62.086  1.00  0.00            
ATOM   4307  CG  LEU A 276     124.007 118.789  64.096  1.00  0.00            
ATOM   4308  HG  LEU A 276     124.597 119.549  64.616  1.00  0.00            
ATOM   4309  CD1 LEU A 276     122.527 119.149  64.186  1.00  0.00            
ATOM   4310 1HD1 LEU A 276     122.247 119.249  65.236  1.00  0.00            
ATOM   4311 2HD1 LEU A 276     122.347 120.099  63.696  1.00  0.00            
ATOM   4312 3HD1 LEU A 276     121.927 118.369  63.726  1.00  0.00            
ATOM   4313  CD2 LEU A 276     124.206 117.459  64.826  1.00  0.00            
ATOM   4314 1HD2 LEU A 276     123.856 117.549  65.856  1.00  0.00            
ATOM   4315 2HD2 LEU A 276     123.656 116.669  64.316  1.00  0.00            
ATOM   4316 3HD2 LEU A 276     125.266 117.199  64.836  1.00  0.00            
ATOM   4317  C   LEU A 276     125.907 119.879  60.926  1.00  0.00            
ATOM   4318  O   LEU A 276     126.997 120.378  61.216  1.00  0.00            
ATOM   4319  N   GLU A 277     125.707 119.249  59.766  1.00  0.00            
ATOM   4320  H   GLU A 277     124.806 118.799  59.606  1.00  0.00            
ATOM   4321  CA  GLU A 277     126.747 119.128  58.726  1.00  0.00            
ATOM   4322  HA  GLU A 277     127.656 118.718  59.166  1.00  0.00            
ATOM   4323  CB  GLU A 277     126.276 118.189  57.606  1.00  0.00            
ATOM   4324  HB1 GLU A 277     126.876 118.378  56.716  1.00  0.00            
ATOM   4325  HB2 GLU A 277     125.236 118.389  57.346  1.00  0.00            
ATOM   4326  CG  GLU A 277     126.446 116.708  58.006  1.00  0.00            
ATOM   4327  HG1 GLU A 277     125.686 116.459  58.746  1.00  0.00            
ATOM   4328  HG2 GLU A 277     127.426 116.568  58.446  1.00  0.00            
ATOM   4329  CD  GLU A 277     126.326 115.779  56.796  1.00  0.00            
ATOM   4330  OE1 GLU A 277     127.206 115.838  55.896  1.00  0.00            
ATOM   4331  OE2 GLU A 277     125.366 114.979  56.716  1.00  0.00            
ATOM   4332  C   GLU A 277     127.127 120.498  58.166  1.00  0.00            
ATOM   4333  O   GLU A 277     128.317 120.788  58.006  1.00  0.00            
ATOM   4334  N   THR A 278     126.147 121.379  57.926  1.00  0.00            
ATOM   4335  H   THR A 278     125.197 121.089  58.096  1.00  0.00            
ATOM   4336  CA  THR A 278     126.407 122.729  57.396  1.00  0.00            
ATOM   4337  HA  THR A 278     126.967 122.628  56.466  1.00  0.00            
ATOM   4338  CB  THR A 278     125.087 123.449  57.056  1.00  0.00            
ATOM   4339  HB  THR A 278     124.487 123.579  57.966  1.00  0.00            
ATOM   4340  CG2 THR A 278     125.307 124.809  56.406  1.00  0.00            
ATOM   4341 1HG2 THR A 278     124.337 125.239  56.156  1.00  0.00            
ATOM   4342 2HG2 THR A 278     125.808 125.479  57.106  1.00  0.00            
ATOM   4343 3HG2 THR A 278     125.917 124.709  55.506  1.00  0.00            
ATOM   4344  OG1 THR A 278     124.357 122.699  56.116  1.00  0.00            
ATOM   4345  HG1 THR A 278     123.887 122.009  56.626  1.00  0.00            
ATOM   4346  C   THR A 278     127.257 123.578  58.346  1.00  0.00            
ATOM   4347  O   THR A 278     128.117 124.318  57.876  1.00  0.00            
ATOM   4348  N   LEU A 279     127.087 123.468  59.666  1.00  0.00            
ATOM   4349  H   LEU A 279     126.357 122.858  60.026  1.00  0.00            
ATOM   4350  CA  LEU A 279     127.907 124.238  60.616  1.00  0.00            
ATOM   4351  HA  LEU A 279     128.128 125.218  60.166  1.00  0.00            
ATOM   4352  CB  LEU A 279     127.098 124.488  61.896  1.00  0.00            
ATOM   4353  HB1 LEU A 279     127.748 124.988  62.616  1.00  0.00            
ATOM   4354  HB2 LEU A 279     126.797 123.528  62.316  1.00  0.00            
ATOM   4355  CG  LEU A 279     125.828 125.359  61.716  1.00  0.00            
ATOM   4356  HG  LEU A 279     125.118 124.829  61.086  1.00  0.00            
ATOM   4357  CD1 LEU A 279     125.178 125.619  63.076  1.00  0.00            
ATOM   4358 1HD1 LEU A 279     124.228 126.149  62.926  1.00  0.00            
ATOM   4359 2HD1 LEU A 279     124.968 124.679  63.576  1.00  0.00            
ATOM   4360 3HD1 LEU A 279     125.838 126.229  63.686  1.00  0.00            
ATOM   4361  CD2 LEU A 279     126.118 126.729  61.096  1.00  0.00            
ATOM   4362 1HD2 LEU A 279     125.218 127.349  61.116  1.00  0.00            
ATOM   4363 2HD2 LEU A 279     126.908 127.228  61.656  1.00  0.00            
ATOM   4364 3HD2 LEU A 279     126.438 126.608  60.056  1.00  0.00            
ATOM   4365  C   LEU A 279     129.277 123.598  60.876  1.00  0.00            
ATOM   4366  O   LEU A 279     130.297 124.308  60.946  1.00  0.00            
ATOM   4367  N   GLU A 280     129.377 122.278  60.986  1.00  0.00            
ATOM   4368  H   GLU A 280     128.527 121.708  60.916  1.00  0.00            
ATOM   4369  CA  GLU A 280     130.657 121.608  61.276  1.00  0.00            
ATOM   4370  HA  GLU A 280     131.167 122.178  62.046  1.00  0.00            
ATOM   4371  CB  GLU A 280     130.447 120.198  61.836  1.00  0.00            
ATOM   4372  HB1 GLU A 280     131.437 119.738  61.886  1.00  0.00            
ATOM   4373  HB2 GLU A 280     129.827 119.628  61.146  1.00  0.00            
ATOM   4374  CG  GLU A 280     129.857 120.168  63.256  1.00  0.00            
ATOM   4375  HG1 GLU A 280     128.847 120.588  63.226  1.00  0.00            
ATOM   4376  HG2 GLU A 280     130.477 120.788  63.906  1.00  0.00            
ATOM   4377  CD  GLU A 280     129.787 118.748  63.826  1.00  0.00            
ATOM   4378  OE1 GLU A 280     130.166 117.788  63.106  1.00  0.00            
ATOM   4379  OE2 GLU A 280     129.307 118.578  64.966  1.00  0.00            
ATOM   4380  C   GLU A 280     131.607 121.548  60.076  1.00  0.00            
ATOM   4381  O   GLU A 280     132.797 121.847  60.246  1.00  0.00            
ATOM   4382  N   HIS A 281     131.127 121.248  58.866  1.00  0.00            
ATOM   4383  H   HIS A 281     130.137 121.028  58.756  1.00  0.00            
ATOM   4384  CA  HIS A 281     131.977 121.198  57.656  1.00  0.00            
ATOM   4385  HA  HIS A 281     132.867 120.607  57.896  1.00  0.00            
ATOM   4386  CB  HIS A 281     131.257 120.508  56.486  1.00  0.00            
ATOM   4387  HB1 HIS A 281     131.927 120.518  55.626  1.00  0.00            
ATOM   4388  HB2 HIS A 281     130.387 121.098  56.216  1.00  0.00            
ATOM   4389  CG  HIS A 281     130.846 119.068  56.666  1.00  0.00            
ATOM   4390  ND1 HIS A 281     131.656 117.998  57.066  1.00  0.00            
ATOM   4391  CE1 HIS A 281     130.866 116.908  56.986  1.00  0.00            
ATOM   4392  HE1 HIS A 281     131.166 115.898  57.256  1.00  0.00            
ATOM   4393  NE2 HIS A 281     129.656 117.228  56.506  1.00  0.00            
ATOM   4394  HE2 HIS A 281     128.876 116.578  56.326  1.00  0.00            
ATOM   4395  CD2 HIS A 281     129.626 118.578  56.286  1.00  0.00            
ATOM   4396  HD2 HIS A 281     128.816 119.158  55.876  1.00  0.00            
ATOM   4397  C   HIS A 281     132.487 122.587  57.216  1.00  0.00            
ATOM   4398  O   HIS A 281     133.307 122.677  56.296  1.00  0.00            
ATOM   4399  N   ASN A 282     132.037 123.668  57.866  1.00  0.00            
ATOM   4400  H   ASN A 282     131.347 123.518  58.586  1.00  0.00            
ATOM   4401  CA  ASN A 282     132.507 125.037  57.646  1.00  0.00            
ATOM   4402  HA  ASN A 282     133.127 125.077  56.746  1.00  0.00            
ATOM   4403  CB  ASN A 282     131.298 125.958  57.416  1.00  0.00            
ATOM   4404  HB1 ASN A 282     131.608 126.998  57.526  1.00  0.00            
ATOM   4405  HB2 ASN A 282     130.528 125.758  58.166  1.00  0.00            
ATOM   4406  CG  ASN A 282     130.728 125.818  56.016  1.00  0.00            
ATOM   4407  OD1 ASN A 282     131.428 125.938  55.016  1.00  0.00            
ATOM   4408  ND2 ASN A 282     129.458 125.588  55.866  1.00  0.00            
ATOM   4409 1HD2 ASN A 282     128.878 125.388  56.676  1.00  0.00            
ATOM   4410 2HD2 ASN A 282     129.077 125.508  54.936  1.00  0.00            
ATOM   4411  C   ASN A 282     133.428 125.547  58.776  1.00  0.00            
ATOM   4412  O   ASN A 282     134.488 126.107  58.476  1.00  0.00            
ATOM   4413  N   GLY A 283     133.078 125.337  60.056  1.00  0.00            
ATOM   4414  H   GLY A 283     132.188 124.907  60.266  1.00  0.00            
ATOM   4415  CA  GLY A 283     133.948 125.797  61.156  1.00  0.00            
ATOM   4416  HA1 GLY A 283     134.048 126.887  61.086  1.00  0.00            
ATOM   4417  HA2 GLY A 283     134.928 125.357  61.006  1.00  0.00            
ATOM   4418  C   GLY A 283     133.568 125.477  62.606  1.00  0.00            
ATOM   4419  O   GLY A 283     134.278 125.937  63.506  1.00  0.00            
ATOM   4420  N   ALA A 284     132.508 124.707  62.856  1.00  0.00            
ATOM   4421  H   ALA A 284     131.928 124.428  62.076  1.00  0.00            
ATOM   4422  CA  ALA A 284     132.128 124.197  64.186  1.00  0.00            
ATOM   4423  HA  ALA A 284     131.107 123.858  64.086  1.00  0.00            
ATOM   4424  CB  ALA A 284     132.967 122.937  64.476  1.00  0.00            
ATOM   4425  HB1 ALA A 284     132.597 122.447  65.376  1.00  0.00            
ATOM   4426  HB2 ALA A 284     132.897 122.227  63.646  1.00  0.00            
ATOM   4427  HB3 ALA A 284     134.017 123.207  64.626  1.00  0.00            
ATOM   4428  C   ALA A 284     132.108 125.217  65.366  1.00  0.00            
ATOM   4429  O   ALA A 284     132.708 124.947  66.416  1.00  0.00            
ATOM   4430  N   PRO A 285     131.428 126.378  65.246  1.00  0.00            
ATOM   4431  CD  PRO A 285     130.818 126.928  64.036  1.00  0.00            
ATOM   4432  HD1 PRO A 285     130.148 126.208  63.566  1.00  0.00            
ATOM   4433  HD2 PRO A 285     131.598 127.228  63.346  1.00  0.00            
ATOM   4434  CG  PRO A 285     130.038 128.168  64.466  1.00  0.00            
ATOM   4435  HG1 PRO A 285     128.998 127.908  64.626  1.00  0.00            
ATOM   4436  HG2 PRO A 285     130.108 128.958  63.716  1.00  0.00            
ATOM   4437  CB  PRO A 285     130.688 128.578  65.786  1.00  0.00            
ATOM   4438  HB1 PRO A 285     129.988 129.118  66.436  1.00  0.00            
ATOM   4439  HB2 PRO A 285     131.568 129.188  65.576  1.00  0.00            
ATOM   4440  CA  PRO A 285     131.128 127.248  66.396  1.00  0.00            
ATOM   4441  HA  PRO A 285     132.028 127.397  66.986  1.00  0.00            
ATOM   4442  C   PRO A 285     130.038 126.628  67.286  1.00  0.00            
ATOM   4443  O   PRO A 285     129.088 126.038  66.776  1.00  0.00            
ATOM   4444  N   HIS A 286     130.138 126.768  68.616  1.00  0.00            
ATOM   4445  H   HIS A 286     130.938 127.278  68.976  1.00  0.00            
ATOM   4446  CA  HIS A 286     129.378 125.948  69.566  1.00  0.00            
ATOM   4447  HA  HIS A 286     129.538 124.898  69.306  1.00  0.00            
ATOM   4448  CB  HIS A 286     129.938 126.158  70.986  1.00  0.00            
ATOM   4449  HB1 HIS A 286     129.168 125.908  71.716  1.00  0.00            
ATOM   4450  HB2 HIS A 286     130.208 127.198  71.136  1.00  0.00            
ATOM   4451  CG  HIS A 286     131.118 125.278  71.266  1.00  0.00            
ATOM   4452  ND1 HIS A 286     132.468 125.597  71.076  1.00  0.00            
ATOM   4453  CE1 HIS A 286     133.158 124.497  71.416  1.00  0.00            
ATOM   4454  HE1 HIS A 286     134.238 124.407  71.386  1.00  0.00            
ATOM   4455  NE2 HIS A 286     132.318 123.517  71.796  1.00  0.00            
ATOM   4456  HE2 HIS A 286     132.568 122.587  72.116  1.00  0.00            
ATOM   4457  CD2 HIS A 286     131.028 123.988  71.706  1.00  0.00            
ATOM   4458  HD2 HIS A 286     130.118 123.448  71.936  1.00  0.00            
ATOM   4459  C   HIS A 286     127.848 126.108  69.566  1.00  0.00            
ATOM   4460  O   HIS A 286     127.148 125.098  69.456  1.00  0.00            
ATOM   4461  N   HIS A 287     127.308 127.328  69.736  1.00  0.00            
ATOM   4462  H   HIS A 287     127.948 128.108  69.796  1.00  0.00            
ATOM   4463  CA  HIS A 287     125.908 127.529  70.166  1.00  0.00            
ATOM   4464  HA  HIS A 287     125.788 127.079  71.156  1.00  0.00            
ATOM   4465  CB  HIS A 287     125.579 129.029  70.316  1.00  0.00            
ATOM   4466  HB1 HIS A 287     124.489 129.149  70.256  1.00  0.00            
ATOM   4467  HB2 HIS A 287     126.009 129.578  69.486  1.00  0.00            
ATOM   4468  CG  HIS A 287     126.019 129.648  71.616  1.00  0.00            
ATOM   4469  ND1 HIS A 287     127.329 129.708  72.086  1.00  0.00            
ATOM   4470  CE1 HIS A 287     127.279 130.328  73.276  1.00  0.00            
ATOM   4471  HE1 HIS A 287     128.129 130.538  73.916  1.00  0.00            
ATOM   4472  NE2 HIS A 287     125.999 130.648  73.576  1.00  0.00            
ATOM   4473  HE2 HIS A 287     125.699 131.099  74.436  1.00  0.00            
ATOM   4474  CD2 HIS A 287     125.199 130.229  72.536  1.00  0.00            
ATOM   4475  HD2 HIS A 287     124.119 130.319  72.466  1.00  0.00            
ATOM   4476  C   HIS A 287     124.868 126.829  69.286  1.00  0.00            
ATOM   4477  O   HIS A 287     124.258 125.859  69.736  1.00  0.00            
ATOM   4478  N   ALA A 288     124.708 127.229  68.026  1.00  0.00            
ATOM   4479  H   ALA A 288     125.328 127.939  67.646  1.00  0.00            
ATOM   4480  CA  ALA A 288     123.708 126.639  67.126  1.00  0.00            
ATOM   4481  HA  ALA A 288     122.768 126.599  67.666  1.00  0.00            
ATOM   4482  CB  ALA A 288     123.488 127.549  65.906  1.00  0.00            
ATOM   4483  HB1 ALA A 288     122.688 127.159  65.296  1.00  0.00            
ATOM   4484  HB2 ALA A 288     123.208 128.549  66.226  1.00  0.00            
ATOM   4485  HB3 ALA A 288     124.388 127.599  65.296  1.00  0.00            
ATOM   4486  C   ALA A 288     124.028 125.189  66.696  1.00  0.00            
ATOM   4487  O   ALA A 288     123.278 124.619  65.916  1.00  0.00            
ATOM   4488  N   ILE A 289     125.128 124.609  67.186  1.00  0.00            
ATOM   4489  H   ILE A 289     125.668 125.139  67.866  1.00  0.00            
ATOM   4490  CA  ILE A 289     125.507 123.209  67.006  1.00  0.00            
ATOM   4491  HA  ILE A 289     124.997 122.829  66.116  1.00  0.00            
ATOM   4492  CB  ILE A 289     127.037 123.128  66.746  1.00  0.00            
ATOM   4493  HB  ILE A 289     127.468 124.108  66.936  1.00  0.00            
ATOM   4494  CG2 ILE A 289     127.817 122.168  67.666  1.00  0.00            
ATOM   4495 1HG2 ILE A 289     128.867 122.098  67.376  1.00  0.00            
ATOM   4496 2HG2 ILE A 289     127.797 122.538  68.686  1.00  0.00            
ATOM   4497 3HG2 ILE A 289     127.377 121.168  67.636  1.00  0.00            
ATOM   4498  CG1 ILE A 289     127.277 122.808  65.256  1.00  0.00            
ATOM   4499 1HG1 ILE A 289     126.607 123.428  64.666  1.00  0.00            
ATOM   4500 2HG1 ILE A 289     127.037 121.768  65.056  1.00  0.00            
ATOM   4501  CD  ILE A 289     128.697 123.108  64.786  1.00  0.00            
ATOM   4502  HD1 ILE A 289     128.777 122.918  63.716  1.00  0.00            
ATOM   4503  HD2 ILE A 289     128.938 124.158  64.966  1.00  0.00            
ATOM   4504  HD3 ILE A 289     129.427 122.488  65.296  1.00  0.00            
ATOM   4505  C   ILE A 289     124.977 122.359  68.156  1.00  0.00            
ATOM   4506  O   ILE A 289     124.267 121.389  67.906  1.00  0.00            
ATOM   4507  N   GLU A 290     125.207 122.739  69.416  1.00  0.00            
ATOM   4508  H   GLU A 290     125.788 123.559  69.576  1.00  0.00            
ATOM   4509  CA  GLU A 290     124.697 121.989  70.586  1.00  0.00            
ATOM   4510  HA  GLU A 290     124.627 120.939  70.306  1.00  0.00            
ATOM   4511  CB  GLU A 290     125.687 122.059  71.756  1.00  0.00            
ATOM   4512  HB1 GLU A 290     125.187 121.749  72.676  1.00  0.00            
ATOM   4513  HB2 GLU A 290     126.068 123.078  71.876  1.00  0.00            
ATOM   4514  CG  GLU A 290     126.857 121.088  71.476  1.00  0.00            
ATOM   4515  HG1 GLU A 290     127.337 121.388  70.546  1.00  0.00            
ATOM   4516  HG2 GLU A 290     126.457 120.088  71.326  1.00  0.00            
ATOM   4517  CD  GLU A 290     127.907 121.028  72.586  1.00  0.00            
ATOM   4518  OE1 GLU A 290     129.107 121.128  72.246  1.00  0.00            
ATOM   4519  OE2 GLU A 290     127.557 120.748  73.756  1.00  0.00            
ATOM   4520  C   GLU A 290     123.247 122.369  70.956  1.00  0.00            
ATOM   4521  O   GLU A 290     122.577 121.619  71.666  1.00  0.00            
ATOM   4522  N   GLU A 291     122.718 123.469  70.416  1.00  0.00            
ATOM   4523  H   GLU A 291     123.348 124.109  69.926  1.00  0.00            
ATOM   4524  CA  GLU A 291     121.288 123.779  70.416  1.00  0.00            
ATOM   4525  HA  GLU A 291     120.878 123.549  71.396  1.00  0.00            
ATOM   4526  CB  GLU A 291     121.068 125.279  70.166  1.00  0.00            
ATOM   4527  HB1 GLU A 291     119.998 125.480  70.046  1.00  0.00            
ATOM   4528  HB2 GLU A 291     121.578 125.559  69.246  1.00  0.00            
ATOM   4529  CG  GLU A 291     121.588 126.129  71.346  1.00  0.00            
ATOM   4530  HG1 GLU A 291     122.588 125.799  71.636  1.00  0.00            
ATOM   4531  HG2 GLU A 291     120.948 125.929  72.206  1.00  0.00            
ATOM   4532  CD  GLU A 291     121.638 127.639  71.086  1.00  0.00            
ATOM   4533  OE1 GLU A 291     121.908 128.079  69.956  1.00  0.00            
ATOM   4534  OE2 GLU A 291     121.439 128.389  72.086  1.00  0.00            
ATOM   4535  C   GLU A 291     120.527 122.899  69.406  1.00  0.00            
ATOM   4536  O   GLU A 291     119.597 122.180  69.796  1.00  0.00            
ATOM   4537  N   ALA A 292     120.957 122.839  68.136  1.00  0.00            
ATOM   4538  H   ALA A 292     121.728 123.419  67.856  1.00  0.00            
ATOM   4539  CA  ALA A 292     120.317 121.999  67.116  1.00  0.00            
ATOM   4540  HA  ALA A 292     119.237 122.140  67.186  1.00  0.00            
ATOM   4541  CB  ALA A 292     120.757 122.469  65.736  1.00  0.00            
ATOM   4542  HB1 ALA A 292     120.267 121.870  64.966  1.00  0.00            
ATOM   4543  HB2 ALA A 292     120.447 123.509  65.616  1.00  0.00            
ATOM   4544  HB3 ALA A 292     121.837 122.379  65.626  1.00  0.00            
ATOM   4545  C   ALA A 292     120.587 120.489  67.286  1.00  0.00            
ATOM   4546  O   ALA A 292     119.777 119.660  66.866  1.00  0.00            
ATOM   4547  N   GLU A 293     121.667 120.109  67.976  1.00  0.00            
ATOM   4548  H   GLU A 293     122.387 120.799  68.166  1.00  0.00            
ATOM   4549  CA  GLU A 293     121.857 118.749  68.486  1.00  0.00            
ATOM   4550  HA  GLU A 293     121.957 118.059  67.656  1.00  0.00            
ATOM   4551  CB  GLU A 293     123.147 118.729  69.316  1.00  0.00            
ATOM   4552  HB1 GLU A 293     123.037 119.449  70.126  1.00  0.00            
ATOM   4553  HB2 GLU A 293     123.977 119.029  68.686  1.00  0.00            
ATOM   4554  CG  GLU A 293     123.507 117.369  69.926  1.00  0.00            
ATOM   4555  HG1 GLU A 293     123.686 116.649  69.126  1.00  0.00            
ATOM   4556  HG2 GLU A 293     122.697 117.009  70.556  1.00  0.00            
ATOM   4557  CD  GLU A 293     124.767 117.549  70.776  1.00  0.00            
ATOM   4558  OE1 GLU A 293     125.867 117.159  70.336  1.00  0.00            
ATOM   4559  OE2 GLU A 293     124.637 118.089  71.896  1.00  0.00            
ATOM   4560  C   GLU A 293     120.647 118.309  69.326  1.00  0.00            
ATOM   4561  O   GLU A 293     120.197 117.179  69.186  1.00  0.00            
ATOM   4562  N   SER A 294     120.057 119.210  70.126  1.00  0.00            
ATOM   4563  H   SER A 294     120.437 120.149  70.166  1.00  0.00            
ATOM   4564  CA  SER A 294     118.847 118.920  70.916  1.00  0.00            
ATOM   4565  HA  SER A 294     119.007 117.980  71.436  1.00  0.00            
ATOM   4566  CB  SER A 294     118.637 119.990  71.996  1.00  0.00            
ATOM   4567  HB1 SER A 294     119.607 120.290  72.386  1.00  0.00            
ATOM   4568  HB2 SER A 294     118.057 119.540  72.816  1.00  0.00            
ATOM   4569  OG  SER A 294     117.937 121.130  71.536  1.00  0.00            
ATOM   4570  HG  SER A 294     118.487 121.550  70.826  1.00  0.00            
ATOM   4571  C   SER A 294     117.577 118.750  70.056  1.00  0.00            
ATOM   4572  O   SER A 294     116.647 118.050  70.466  1.00  0.00            
ATOM   4573  N   LEU A 295     117.537 119.360  68.866  1.00  0.00            
ATOM   4574  H   LEU A 295     118.347 119.890  68.586  1.00  0.00            
ATOM   4575  CA  LEU A 295     116.457 119.210  67.896  1.00  0.00            
ATOM   4576  HA  LEU A 295     115.507 119.240  68.426  1.00  0.00            
ATOM   4577  CB  LEU A 295     116.517 120.400  66.906  1.00  0.00            
ATOM   4578  HB1 LEU A 295     117.477 120.390  66.406  1.00  0.00            
ATOM   4579  HB2 LEU A 295     116.447 121.320  67.476  1.00  0.00            
ATOM   4580  CG  LEU A 295     115.437 120.400  65.816  1.00  0.00            
ATOM   4581  HG  LEU A 295     115.477 119.470  65.246  1.00  0.00            
ATOM   4582  CD1 LEU A 295     114.027 120.581  66.396  1.00  0.00            
ATOM   4583 1HD1 LEU A 295     113.307 120.671  65.586  1.00  0.00            
ATOM   4584 2HD1 LEU A 295     113.767 119.701  66.986  1.00  0.00            
ATOM   4585 3HD1 LEU A 295     113.987 121.471  67.016  1.00  0.00            
ATOM   4586  CD2 LEU A 295     115.717 121.560  64.856  1.00  0.00            
ATOM   4587 1HD2 LEU A 295     114.967 121.570  64.056  1.00  0.00            
ATOM   4588 2HD2 LEU A 295     115.687 122.510  65.386  1.00  0.00            
ATOM   4589 3HD2 LEU A 295     116.697 121.430  64.406  1.00  0.00            
ATOM   4590  C   LEU A 295     116.547 117.840  67.196  1.00  0.00            
ATOM   4591  O   LEU A 295     115.576 117.100  67.176  1.00  0.00            
ATOM   4592  N   LEU A 296     117.746 117.470  66.716  1.00  0.00            
ATOM   4593  H   LEU A 296     118.507 118.140  66.786  1.00  0.00            
ATOM   4594  CA  LEU A 296     118.016 116.140  66.176  1.00  0.00            
ATOM   4595  HA  LEU A 296     117.346 115.970  65.326  1.00  0.00            
ATOM   4596  CB  LEU A 296     119.486 116.090  65.686  1.00  0.00            
ATOM   4597  HB1 LEU A 296     120.136 116.340  66.526  1.00  0.00            
ATOM   4598  HB2 LEU A 296     119.636 116.860  64.926  1.00  0.00            
ATOM   4599  CG  LEU A 296     119.926 114.730  65.116  1.00  0.00            
ATOM   4600  HG  LEU A 296     119.816 113.960  65.886  1.00  0.00            
ATOM   4601  CD1 LEU A 296     119.116 114.310  63.886  1.00  0.00            
ATOM   4602 1HD1 LEU A 296     119.456 113.340  63.546  1.00  0.00            
ATOM   4603 2HD1 LEU A 296     118.056 114.230  64.146  1.00  0.00            
ATOM   4604 3HD1 LEU A 296     119.236 115.050  63.096  1.00  0.00            
ATOM   4605  CD2 LEU A 296     121.396 114.789  64.716  1.00  0.00            
ATOM   4606 1HD2 LEU A 296     121.736 113.799  64.396  1.00  0.00            
ATOM   4607 2HD2 LEU A 296     121.536 115.499  63.906  1.00  0.00            
ATOM   4608 3HD2 LEU A 296     121.996 115.099  65.576  1.00  0.00            
ATOM   4609  C   LEU A 296     117.736 115.040  67.216  1.00  0.00            
ATOM   4610  O   LEU A 296     117.066 114.050  66.916  1.00  0.00            
ATOM   4611  N   GLN A 297     118.216 115.230  68.436  1.00  0.00            
ATOM   4612  H   GLN A 297     118.796 116.060  68.596  1.00  0.00            
ATOM   4613  CA  GLN A 297     118.046 114.320  69.566  1.00  0.00            
ATOM   4614  HA  GLN A 297     118.416 113.340  69.276  1.00  0.00            
ATOM   4615  CB  GLN A 297     118.916 114.870  70.716  1.00  0.00            
ATOM   4616  HB1 GLN A 297     118.536 115.850  70.996  1.00  0.00            
ATOM   4617  HB2 GLN A 297     119.936 114.980  70.346  1.00  0.00            
ATOM   4618  CG  GLN A 297     119.006 114.020  71.976  1.00  0.00            
ATOM   4619  HG1 GLN A 297     118.016 113.940  72.436  1.00  0.00            
ATOM   4620  HG2 GLN A 297     119.656 114.530  72.686  1.00  0.00            
ATOM   4621  CD  GLN A 297     119.586 112.640  71.716  1.00  0.00            
ATOM   4622  OE1 GLN A 297     120.756 112.479  71.406  1.00  0.00            
ATOM   4623  NE2 GLN A 297     118.786 111.600  71.816  1.00  0.00            
ATOM   4624 1HE2 GLN A 297     117.846 111.740  72.166  1.00  0.00            
ATOM   4625 2HE2 GLN A 297     119.155 110.670  71.666  1.00  0.00            
ATOM   4626  C   GLN A 297     116.566 114.160  69.946  1.00  0.00            
ATOM   4627  O   GLN A 297     116.116 113.040  70.186  1.00  0.00            
ATOM   4628  N   PHE A 298     115.776 115.240  69.926  1.00  0.00            
ATOM   4629  H   PHE A 298     116.186 116.150  69.776  1.00  0.00            
ATOM   4630  CA  PHE A 298     114.316 115.160  70.086  1.00  0.00            
ATOM   4631  HA  PHE A 298     114.096 114.611  71.006  1.00  0.00            
ATOM   4632  CB  PHE A 298     113.716 116.571  70.236  1.00  0.00            
ATOM   4633  HB1 PHE A 298     114.067 117.201  69.416  1.00  0.00            
ATOM   4634  HB2 PHE A 298     114.057 117.011  71.166  1.00  0.00            
ATOM   4635  CG  PHE A 298     112.196 116.551  70.216  1.00  0.00            
ATOM   4636  CD1 PHE A 298     111.486 116.171  71.367  1.00  0.00            
ATOM   4637  HD1 PHE A 298     112.006 115.941  72.286  1.00  0.00            
ATOM   4638  CE1 PHE A 298     110.086 116.051  71.337  1.00  0.00            
ATOM   4639  HE1 PHE A 298     109.536 115.751  72.217  1.00  0.00            
ATOM   4640  CZ  PHE A 298     109.386 116.321  70.137  1.00  0.00            
ATOM   4641  HZ  PHE A 298     108.316 116.222  70.107  1.00  0.00            
ATOM   4642  CE2 PHE A 298     110.096 116.721  68.997  1.00  0.00            
ATOM   4643  HE2 PHE A 298     109.566 116.931  68.077  1.00  0.00            
ATOM   4644  CD2 PHE A 298     111.496 116.851  69.037  1.00  0.00            
ATOM   4645  HD2 PHE A 298     112.036 117.151  68.147  1.00  0.00            
ATOM   4646  C   PHE A 298     113.656 114.381  68.936  1.00  0.00            
ATOM   4647  O   PHE A 298     112.976 113.391  69.196  1.00  0.00            
ATOM   4648  N   HIS A 299     113.876 114.781  67.676  1.00  0.00            
ATOM   4649  H   HIS A 299     114.466 115.600  67.516  1.00  0.00            
ATOM   4650  CA  HIS A 299     113.166 114.191  66.536  1.00  0.00            
ATOM   4651  HA  HIS A 299     112.116 114.181  66.796  1.00  0.00            
ATOM   4652  CB  HIS A 299     113.286 115.071  65.286  1.00  0.00            
ATOM   4653  HB1 HIS A 299     113.066 114.461  64.406  1.00  0.00            
ATOM   4654  HB2 HIS A 299     114.306 115.451  65.186  1.00  0.00            
ATOM   4655  CG  HIS A 299     112.306 116.211  65.276  1.00  0.00            
ATOM   4656  ND1 HIS A 299     112.626 117.551  65.096  1.00  0.00            
ATOM   4657  CE1 HIS A 299     111.467 118.221  65.177  1.00  0.00            
ATOM   4658  HE1 HIS A 299     111.377 119.301  65.107  1.00  0.00            
ATOM   4659  NE2 HIS A 299     110.446 117.381  65.407  1.00  0.00            
ATOM   4660  HE2 HIS A 299     109.476 117.651  65.567  1.00  0.00            
ATOM   4661  CD2 HIS A 299     110.956 116.101  65.457  1.00  0.00            
ATOM   4662  HD2 HIS A 299     110.406 115.191  65.657  1.00  0.00            
ATOM   4663  C   HIS A 299     113.496 112.721  66.286  1.00  0.00            
ATOM   4664  O   HIS A 299     112.606 111.961  65.906  1.00  0.00            
ATOM   4665  N   VAL A 300     114.726 112.280  66.576  1.00  0.00            
ATOM   4666  H   VAL A 300     115.436 112.960  66.846  1.00  0.00            
ATOM   4667  CA  VAL A 300     115.085 110.850  66.576  1.00  0.00            
ATOM   4668  HA  VAL A 300     114.735 110.410  65.646  1.00  0.00            
ATOM   4669  CB  VAL A 300     116.615 110.650  66.646  1.00  0.00            
ATOM   4670  HB  VAL A 300     117.005 111.230  67.486  1.00  0.00            
ATOM   4671  CG1 VAL A 300     117.015 109.180  66.836  1.00  0.00            
ATOM   4672 1HG1 VAL A 300     118.105 109.080  66.766  1.00  0.00            
ATOM   4673 2HG1 VAL A 300     116.705 108.830  67.816  1.00  0.00            
ATOM   4674 3HG1 VAL A 300     116.555 108.570  66.066  1.00  0.00            
ATOM   4675  CG2 VAL A 300     117.275 111.130  65.356  1.00  0.00            
ATOM   4676 1HG2 VAL A 300     118.365 111.070  65.446  1.00  0.00            
ATOM   4677 2HG2 VAL A 300     116.955 110.520  64.516  1.00  0.00            
ATOM   4678 3HG2 VAL A 300     117.016 112.170  65.156  1.00  0.00            
ATOM   4679  C   VAL A 300     114.345 110.090  67.696  1.00  0.00            
ATOM   4680  O   VAL A 300     113.855 109.001  67.456  1.00  0.00            
ATOM   4681  N   ALA A 301     114.175 110.671  68.896  1.00  0.00            
ATOM   4682  H   ALA A 301     114.536 111.600  69.056  1.00  0.00            
ATOM   4683  CA  ALA A 301     113.455 109.991  69.976  1.00  0.00            
ATOM   4684  HA  ALA A 301     113.805 108.951  70.016  1.00  0.00            
ATOM   4685  CB  ALA A 301     113.835 110.631  71.316  1.00  0.00            
ATOM   4686  HB1 ALA A 301     113.265 110.151  72.116  1.00  0.00            
ATOM   4687  HB2 ALA A 301     114.895 110.450  71.476  1.00  0.00            
ATOM   4688  HB3 ALA A 301     113.616 111.691  71.296  1.00  0.00            
ATOM   4689  C   ALA A 301     111.935 109.921  69.776  1.00  0.00            
ATOM   4690  O   ALA A 301     111.355 108.861  69.996  1.00  0.00            
ATOM   4691  N   THR A 302     111.285 110.971  69.256  1.00  0.00            
ATOM   4692  H   THR A 302     111.796 111.841  69.116  1.00  0.00            
ATOM   4693  CA  THR A 302     109.845 110.901  68.887  1.00  0.00            
ATOM   4694  HA  THR A 302     109.335 110.391  69.707  1.00  0.00            
ATOM   4695  CB  THR A 302     109.206 112.301  68.827  1.00  0.00            
ATOM   4696  HB  THR A 302     109.326 112.781  69.797  1.00  0.00            
ATOM   4697  CG2 THR A 302     109.806 113.241  67.787  1.00  0.00            
ATOM   4698 1HG2 THR A 302     109.106 114.041  67.537  1.00  0.00            
ATOM   4699 2HG2 THR A 302     110.676 113.711  68.237  1.00  0.00            
ATOM   4700 3HG2 THR A 302     110.096 112.711  66.887  1.00  0.00            
ATOM   4701  OG1 THR A 302     107.826 112.252  68.557  1.00  0.00            
ATOM   4702  HG1 THR A 302     107.406 112.292  69.437  1.00  0.00            
ATOM   4703  C   THR A 302     109.585 110.021  67.647  1.00  0.00            
ATOM   4704  O   THR A 302     108.435 109.732  67.297  1.00  0.00            
ATOM   4705  N   TYR A 303     110.635 109.551  66.967  1.00  0.00            
ATOM   4706  H   TYR A 303     111.555 109.871  67.246  1.00  0.00            
ATOM   4707  CA  TYR A 303     110.595 108.471  65.966  1.00  0.00            
ATOM   4708  HA  TYR A 303     109.625 108.491  65.477  1.00  0.00            
ATOM   4709  CB  TYR A 303     111.655 108.781  64.876  1.00  0.00            
ATOM   4710  HB1 TYR A 303     112.595 109.031  65.356  1.00  0.00            
ATOM   4711  HB2 TYR A 303     111.345 109.671  64.326  1.00  0.00            
ATOM   4712  CG  TYR A 303     111.935 107.681  63.876  1.00  0.00            
ATOM   4713  CD1 TYR A 303     111.155 107.541  62.706  1.00  0.00            
ATOM   4714  HD1 TYR A 303     110.385 108.261  62.487  1.00  0.00            
ATOM   4715  CE1 TYR A 303     111.344 106.431  61.856  1.00  0.00            
ATOM   4716  HE1 TYR A 303     110.724 106.291  60.986  1.00  0.00            
ATOM   4717  CZ  TYR A 303     112.314 105.451  62.186  1.00  0.00            
ATOM   4718  OH  TYR A 303     112.414 104.321  61.436  1.00  0.00            
ATOM   4719  HH  TYR A 303     113.034 103.701  61.856  1.00  0.00            
ATOM   4720  CE2 TYR A 303     113.134 105.631  63.316  1.00  0.00            
ATOM   4721  HE2 TYR A 303     113.884 104.891  63.576  1.00  0.00            
ATOM   4722  CD2 TYR A 303     112.955 106.751  64.146  1.00  0.00            
ATOM   4723  HD2 TYR A 303     113.565 106.861  65.036  1.00  0.00            
ATOM   4724  C   TYR A 303     110.705 107.061  66.596  1.00  0.00            
ATOM   4725  O   TYR A 303     110.535 106.071  65.896  1.00  0.00            
ATOM   4726  N   MET A 304     110.945 106.961  67.906  1.00  0.00            
ATOM   4727  H   MET A 304     111.065 107.821  68.436  1.00  0.00            
ATOM   4728  CA  MET A 304     111.185 105.701  68.636  1.00  0.00            
ATOM   4729  HA  MET A 304     111.014 104.861  67.966  1.00  0.00            
ATOM   4730  CB  MET A 304     112.655 105.681  69.096  1.00  0.00            
ATOM   4731  HB1 MET A 304     112.834 104.751  69.646  1.00  0.00            
ATOM   4732  HB2 MET A 304     112.825 106.511  69.786  1.00  0.00            
ATOM   4733  CG  MET A 304     113.675 105.781  67.956  1.00  0.00            
ATOM   4734  HG1 MET A 304     113.375 106.581  67.286  1.00  0.00            
ATOM   4735  HG2 MET A 304     113.654 104.851  67.376  1.00  0.00            
ATOM   4736  SD  MET A 304     115.375 106.140  68.476  1.00  0.00            
ATOM   4737  CE  MET A 304     115.824 104.530  69.166  1.00  0.00            
ATOM   4738  HE1 MET A 304     116.864 104.550  69.496  1.00  0.00            
ATOM   4739  HE2 MET A 304     115.174 104.290  70.006  1.00  0.00            
ATOM   4740  HE3 MET A 304     115.704 103.790  68.386  1.00  0.00            
ATOM   4741  C   MET A 304     110.265 105.491  69.856  1.00  0.00            
ATOM   4742  O   MET A 304     110.084 104.351  70.286  1.00  0.00            
ATOM   4743  N   ASP A 305     109.705 106.551  70.447  1.00  0.00            
ATOM   4744  H   ASP A 305     109.945 107.481  70.117  1.00  0.00            
ATOM   4745  CA  ASP A 305     108.815 106.491  71.627  1.00  0.00            
ATOM   4746  HA  ASP A 305     108.225 105.582  71.567  1.00  0.00            
ATOM   4747  CB  ASP A 305     109.685 106.461  72.897  1.00  0.00            
ATOM   4748  HB1 ASP A 305     109.865 107.481  73.257  1.00  0.00            
ATOM   4749  HB2 ASP A 305     110.655 106.021  72.666  1.00  0.00            
ATOM   4750  CG  ASP A 305     109.045 105.631  74.007  1.00  0.00            
ATOM   4751  OD1 ASP A 305     107.835 105.762  74.287  1.00  0.00            
ATOM   4752  OD2 ASP A 305     109.765 104.761  74.566  1.00  0.00            
ATOM   4753  C   ASP A 305     107.845 107.692  71.687  1.00  0.00            
ATOM   4754  O   ASP A 305     108.135 108.762  71.147  1.00  0.00            
ATOM   4755  N   ASN A 306     106.705 107.522  72.367  1.00  0.00            
ATOM   4756  H   ASN A 306     106.575 106.612  72.797  1.00  0.00            
ATOM   4757  CA  ASN A 306     105.855 108.622  72.847  1.00  0.00            
ATOM   4758  HA  ASN A 306     106.535 109.422  73.177  1.00  0.00            
ATOM   4759  CB  ASN A 306     104.995 109.202  71.707  1.00  0.00            
ATOM   4760  HB1 ASN A 306     105.605 109.352  70.817  1.00  0.00            
ATOM   4761  HB2 ASN A 306     104.625 110.182  72.017  1.00  0.00            
ATOM   4762  CG  ASN A 306     103.785 108.352  71.337  1.00  0.00            
ATOM   4763  OD1 ASN A 306     103.785 107.632  70.357  1.00  0.00            
ATOM   4764  ND2 ASN A 306     102.725 108.412  72.107  1.00  0.00            
ATOM   4765 1HD2 ASN A 306     102.785 108.912  72.987  1.00  0.00            
ATOM   4766 2HD2 ASN A 306     101.925 107.853  71.867  1.00  0.00            
ATOM   4767  C   ASN A 306     105.005 108.262  74.087  1.00  0.00            
ATOM   4768  O   ASN A 306     104.165 109.072  74.507  1.00  0.00            
ATOM   4769  N   ASP A 307     105.155 107.062  74.667  1.00  0.00            
ATOM   4770  H   ASP A 307     105.935 106.472  74.377  1.00  0.00            
ATOM   4771  CA  ASP A 307     104.335 106.572  75.777  1.00  0.00            
ATOM   4772  HA  ASP A 307     103.335 107.012  75.707  1.00  0.00            
ATOM   4773  CB  ASP A 307     104.145 105.042  75.677  1.00  0.00            
ATOM   4774  HB1 ASP A 307     103.645 104.692  76.587  1.00  0.00            
ATOM   4775  HB2 ASP A 307     105.115 104.562  75.627  1.00  0.00            
ATOM   4776  CG  ASP A 307     103.295 104.602  74.477  1.00  0.00            
ATOM   4777  OD1 ASP A 307     102.074 104.353  74.667  1.00  0.00            
ATOM   4778  OD2 ASP A 307     103.834 104.402  73.367  1.00  0.00            
ATOM   4779  C   ASP A 307     104.915 107.052  77.127  1.00  0.00            
ATOM   4780  O   ASP A 307     105.285 106.272  78.007  1.00  0.00            
ATOM   4781  N   ILE A 308     105.055 108.382  77.237  1.00  0.00            
ATOM   4782  H   ILE A 308     104.695 108.932  76.467  1.00  0.00            
ATOM   4783  CA  ILE A 308     105.695 109.132  78.327  1.00  0.00            
ATOM   4784  HA  ILE A 308     105.645 108.532  79.237  1.00  0.00            
ATOM   4785  CB  ILE A 308     107.195 109.402  78.017  1.00  0.00            
ATOM   4786  HB  ILE A 308     107.566 110.132  78.737  1.00  0.00            
ATOM   4787  CG2 ILE A 308     108.015 108.112  78.237  1.00  0.00            
ATOM   4788 1HG2 ILE A 308     109.085 108.331  78.157  1.00  0.00            
ATOM   4789 2HG2 ILE A 308     107.815 107.702  79.227  1.00  0.00            
ATOM   4790 3HG2 ILE A 308     107.765 107.362  77.487  1.00  0.00            
ATOM   4791  CG1 ILE A 308     107.536 109.922  76.597  1.00  0.00            
ATOM   4792 1HG1 ILE A 308     107.295 109.152  75.857  1.00  0.00            
ATOM   4793 2HG1 ILE A 308     108.616 110.091  76.547  1.00  0.00            
ATOM   4794  CD  ILE A 308     106.846 111.222  76.187  1.00  0.00            
ATOM   4795  HD1 ILE A 308     107.306 111.602  75.277  1.00  0.00            
ATOM   4796  HD2 ILE A 308     105.796 111.042  75.987  1.00  0.00            
ATOM   4797  HD3 ILE A 308     106.956 111.972  76.977  1.00  0.00            
ATOM   4798  C   ILE A 308     104.936 110.442  78.647  1.00  0.00            
ATOM   4799  O   ILE A 308     104.076 110.882  77.877  1.00  0.00            
ATOM   4800  N   ALA A 309     105.246 111.062  79.797  1.00  0.00            
ATOM   4801  H   ALA A 309     105.916 110.622  80.407  1.00  0.00            
ATOM   4802  CA  ALA A 309     104.586 112.272  80.287  1.00  0.00            
ATOM   4803  HA  ALA A 309     103.576 112.282  79.897  1.00  0.00            
ATOM   4804  CB  ALA A 309     104.486 112.192  81.817  1.00  0.00            
ATOM   4805  HB1 ALA A 309     103.916 113.042  82.197  1.00  0.00            
ATOM   4806  HB2 ALA A 309     103.976 111.272  82.097  1.00  0.00            
ATOM   4807  HB3 ALA A 309     105.486 112.202  82.257  1.00  0.00            
ATOM   4808  C   ALA A 309     105.256 113.602  79.817  1.00  0.00            
ATOM   4809  O   ALA A 309     106.436 113.652  79.477  1.00  0.00            
ATOM   4810  N   GLY A 310     104.476 114.692  79.867  1.00  0.00            
ATOM   4811  H   GLY A 310     103.516 114.562  80.157  1.00  0.00            
ATOM   4812  CA  GLY A 310     104.907 116.052  79.507  1.00  0.00            
ATOM   4813  HA1 GLY A 310     105.897 116.242  79.917  1.00  0.00            
ATOM   4814  HA2 GLY A 310     104.227 116.772  79.957  1.00  0.00            
ATOM   4815  C   GLY A 310     104.947 116.322  77.997  1.00  0.00            
ATOM   4816  O   GLY A 310     104.906 115.392  77.187  1.00  0.00            
ATOM   4817  N   GLN A 311     104.967 117.602  77.617  1.00  0.00            
ATOM   4818  H   GLN A 311     104.947 118.282  78.367  1.00  0.00            
ATOM   4819  CA  GLN A 311     105.057 118.162  76.257  1.00  0.00            
ATOM   4820  HA  GLN A 311     104.597 119.152  76.297  1.00  0.00            
ATOM   4821  CB  GLN A 311     106.527 118.402  75.867  1.00  0.00            
ATOM   4822  HB1 GLN A 311     106.597 118.602  74.797  1.00  0.00            
ATOM   4823  HB2 GLN A 311     107.127 117.512  76.107  1.00  0.00            
ATOM   4824  CG  GLN A 311     107.057 119.622  76.637  1.00  0.00            
ATOM   4825  HG1 GLN A 311     106.947 119.462  77.707  1.00  0.00            
ATOM   4826  HG2 GLN A 311     106.457 120.492  76.367  1.00  0.00            
ATOM   4827  CD  GLN A 311     108.517 119.961  76.347  1.00  0.00            
ATOM   4828  OE1 GLN A 311     109.247 119.301  75.627  1.00  0.00            
ATOM   4829  NE2 GLN A 311     108.997 121.041  76.917  1.00  0.00            
ATOM   4830 1HE2 GLN A 311     108.448 121.571  77.577  1.00  0.00            
ATOM   4831 2HE2 GLN A 311     109.987 121.211  76.847  1.00  0.00            
ATOM   4832  C   GLN A 311     104.257 117.352  75.217  1.00  0.00            
ATOM   4833  O   GLN A 311     104.837 116.542  74.497  1.00  0.00            
ATOM   4834  N   PRO A 312     102.917 117.522  75.147  1.00  0.00            
ATOM   4835  CD  PRO A 312     102.137 118.543  75.837  1.00  0.00            
ATOM   4836  HD1 PRO A 312     102.627 119.522  75.827  1.00  0.00            
ATOM   4837  HD2 PRO A 312     101.947 118.233  76.857  1.00  0.00            
ATOM   4838  CG  PRO A 312     100.837 118.633  75.057  1.00  0.00            
ATOM   4839  HG1 PRO A 312     100.987 119.293  74.207  1.00  0.00            
ATOM   4840  HG2 PRO A 312     100.007 118.983  75.667  1.00  0.00            
ATOM   4841  CB  PRO A 312     100.627 117.203  74.557  1.00  0.00            
ATOM   4842  HB1 PRO A 312     100.017 117.183  73.647  1.00  0.00            
ATOM   4843  HB2 PRO A 312     100.147 116.623  75.347  1.00  0.00            
ATOM   4844  CA  PRO A 312     102.047 116.683  74.327  1.00  0.00            
ATOM   4845  HA  PRO A 312     102.096 115.653  74.697  1.00  0.00            
ATOM   4846  C   PRO A 312     102.457 116.682  72.847  1.00  0.00            
ATOM   4847  O   PRO A 312     102.367 117.703  72.157  1.00  0.00            
ATOM   4848  N   GLN A 313     102.906 115.522  72.367  1.00  0.00            
ATOM   4849  H   GLN A 313     102.916 114.732  72.997  1.00  0.00            
ATOM   4850  CA  GLN A 313     103.486 115.332  71.047  1.00  0.00            
ATOM   4851  HA  GLN A 313     104.036 116.232  70.767  1.00  0.00            
ATOM   4852  CB  GLN A 313     104.526 114.202  71.077  1.00  0.00            
ATOM   4853  HB1 GLN A 313     104.956 114.122  70.077  1.00  0.00            
ATOM   4854  HB2 GLN A 313     104.026 113.262  71.317  1.00  0.00            
ATOM   4855  CG  GLN A 313     105.656 114.432  72.097  1.00  0.00            
ATOM   4856  HG1 GLN A 313     105.246 114.382  73.097  1.00  0.00            
ATOM   4857  HG2 GLN A 313     106.086 115.422  71.947  1.00  0.00            
ATOM   4858  CD  GLN A 313     106.776 113.392  71.997  1.00  0.00            
ATOM   4859  OE1 GLN A 313     106.916 112.672  71.027  1.00  0.00            
ATOM   4860  NE2 GLN A 313     107.616 113.292  72.997  1.00  0.00            
ATOM   4861 1HE2 GLN A 313     107.486 113.852  73.847  1.00  0.00            
ATOM   4862 2HE2 GLN A 313     108.326 112.581  72.947  1.00  0.00            
ATOM   4863  C   GLN A 313     102.366 115.103  70.017  1.00  0.00            
ATOM   4864  O   GLN A 313     101.876 113.983  69.857  1.00  0.00            
ATOM   4865  N   ALA A 314     101.916 116.193  69.367  1.00  0.00            
ATOM   4866  H   ALA A 314     102.357 117.083  69.577  1.00  0.00            
ATOM   4867  CA  ALA A 314     100.616 116.213  68.697  1.00  0.00            
ATOM   4868  HA  ALA A 314     100.286 115.193  68.517  1.00  0.00            
ATOM   4869  CB  ALA A 314      99.616 116.843  69.667  1.00  0.00            
ATOM   4870  HB1 ALA A 314      98.616 116.823  69.227  1.00  0.00            
ATOM   4871  HB2 ALA A 314      99.596 116.293  70.597  1.00  0.00            
ATOM   4872  HB3 ALA A 314      99.907 117.883  69.867  1.00  0.00            
ATOM   4873  C   ALA A 314     100.576 116.923  67.327  1.00  0.00            
ATOM   4874  O   ALA A 314     100.016 116.353  66.387  1.00  0.00            
ATOM   4875  N   LEU A 315     101.127 118.133  67.177  1.00  0.00            
ATOM   4876  H   LEU A 315     101.507 118.603  67.997  1.00  0.00            
ATOM   4877  CA  LEU A 315     100.997 118.933  65.947  1.00  0.00            
ATOM   4878  HA  LEU A 315     100.227 118.463  65.347  1.00  0.00            
ATOM   4879  CB  LEU A 315     100.427 120.333  66.307  1.00  0.00            
ATOM   4880  HB1 LEU A 315     101.177 120.893  66.857  1.00  0.00            
ATOM   4881  HB2 LEU A 315      99.577 120.173  66.967  1.00  0.00            
ATOM   4882  CG  LEU A 315      99.947 121.213  65.127  1.00  0.00            
ATOM   4883  HG  LEU A 315     100.807 121.703  64.667  1.00  0.00            
ATOM   4884  CD1 LEU A 315      99.187 120.463  64.027  1.00  0.00            
ATOM   4885 1HD1 LEU A 315      98.877 121.173  63.267  1.00  0.00            
ATOM   4886 2HD1 LEU A 315      99.837 119.733  63.537  1.00  0.00            
ATOM   4887 3HD1 LEU A 315      98.317 119.963  64.447  1.00  0.00            
ATOM   4888  CD2 LEU A 315      99.017 122.293  65.657  1.00  0.00            
ATOM   4889 1HD2 LEU A 315      98.757 122.983  64.857  1.00  0.00            
ATOM   4890 2HD2 LEU A 315      98.107 121.833  66.047  1.00  0.00            
ATOM   4891 3HD2 LEU A 315      99.517 122.843  66.447  1.00  0.00            
ATOM   4892  C   LEU A 315     102.237 118.913  65.037  1.00  0.00            
ATOM   4893  O   LEU A 315     102.547 119.903  64.377  1.00  0.00            
ATOM   4894  N   GLN A 316     102.896 117.762  64.907  1.00  0.00            
ATOM   4895  H   GLN A 316     102.606 116.983  65.477  1.00  0.00            
ATOM   4896  CA  GLN A 316     103.856 117.512  63.817  1.00  0.00            
ATOM   4897  HA  GLN A 316     104.407 118.442  63.657  1.00  0.00            
ATOM   4898  CB  GLN A 316     104.896 116.452  64.237  1.00  0.00            
ATOM   4899  HB1 GLN A 316     104.436 115.462  64.267  1.00  0.00            
ATOM   4900  HB2 GLN A 316     105.256 116.692  65.237  1.00  0.00            
ATOM   4901  CG  GLN A 316     106.116 116.442  63.277  1.00  0.00            
ATOM   4902  HG1 GLN A 316     106.456 117.472  63.147  1.00  0.00            
ATOM   4903  HG2 GLN A 316     105.816 116.062  62.307  1.00  0.00            
ATOM   4904  CD  GLN A 316     107.296 115.622  63.777  1.00  0.00            
ATOM   4905  OE1 GLN A 316     107.196 114.742  64.627  1.00  0.00            
ATOM   4906  NE2 GLN A 316     108.476 115.842  63.237  1.00  0.00            
ATOM   4907 1HE2 GLN A 316     108.606 116.562  62.527  1.00  0.00            
ATOM   4908 2HE2 GLN A 316     109.276 115.381  63.627  1.00  0.00            
ATOM   4909  C   GLN A 316     103.116 117.222  62.497  1.00  0.00            
ATOM   4910  O   GLN A 316     103.246 116.142  61.917  1.00  0.00            
ATOM   4911  N   LYS A 317     102.266 118.173  62.077  1.00  0.00            
ATOM   4912  H   LYS A 317     102.257 119.013  62.637  1.00  0.00            
ATOM   4913  CA  LYS A 317     101.456 118.213  60.827  1.00  0.00            
ATOM   4914  HA  LYS A 317     100.597 118.843  61.037  1.00  0.00            
ATOM   4915  CB  LYS A 317     102.237 118.933  59.707  1.00  0.00            
ATOM   4916  HB1 LYS A 317     101.557 119.143  58.877  1.00  0.00            
ATOM   4917  HB2 LYS A 317     103.046 118.302  59.337  1.00  0.00            
ATOM   4918  CG  LYS A 317     102.817 120.253  60.247  1.00  0.00            
ATOM   4919  HG1 LYS A 317     103.777 120.042  60.707  1.00  0.00            
ATOM   4920  HG2 LYS A 317     102.147 120.633  61.027  1.00  0.00            
ATOM   4921  CD  LYS A 317     102.977 121.392  59.227  1.00  0.00            
ATOM   4922  HD1 LYS A 317     101.997 121.683  58.847  1.00  0.00            
ATOM   4923  HD2 LYS A 317     103.627 121.082  58.407  1.00  0.00            
ATOM   4924  CE  LYS A 317     103.617 122.542  60.017  1.00  0.00            
ATOM   4925  HE1 LYS A 317     104.657 122.282  60.237  1.00  0.00            
ATOM   4926  HE2 LYS A 317     103.097 122.632  60.967  1.00  0.00            
ATOM   4927  NZ  LYS A 317     103.557 123.842  59.327  1.00  0.00            
ATOM   4928  HZ1 LYS A 317     104.107 124.512  59.877  1.00  0.00            
ATOM   4929  HZ2 LYS A 317     103.937 123.812  58.397  1.00  0.00            
ATOM   4930  HZ3 LYS A 317     102.597 124.183  59.287  1.00  0.00            
ATOM   4931  C   LYS A 317     100.846 116.853  60.437  1.00  0.00            
ATOM   4932  O   LYS A 317     101.016 116.363  59.327  1.00  0.00            
ATOM   4933  N   SER A 318     100.186 116.233  61.417  1.00  0.00            
ATOM   4934  H   SER A 318     100.056 116.753  62.277  1.00  0.00            
ATOM   4935  CA  SER A 318      99.686 114.853  61.417  1.00  0.00            
ATOM   4936  HA  SER A 318      99.526 114.513  60.397  1.00  0.00            
ATOM   4937  CB  SER A 318     100.716 113.943  62.097  1.00  0.00            
ATOM   4938  HB1 SER A 318     100.286 112.933  62.197  1.00  0.00            
ATOM   4939  HB2 SER A 318     100.926 114.313  63.107  1.00  0.00            
ATOM   4940  OG  SER A 318     101.926 113.853  61.367  1.00  0.00            
ATOM   4941  HG  SER A 318     102.366 114.723  61.397  1.00  0.00            
ATOM   4942  C   SER A 318      98.366 114.743  62.197  1.00  0.00            
ATOM   4943  O   SER A 318      98.106 115.573  63.067  1.00  0.00            
ATOM   4944  N   GLY A 319      97.586 113.683  61.977  1.00  0.00            
ATOM   4945  H   GLY A 319      97.816 113.053  61.217  1.00  0.00            
ATOM   4946  CA  GLY A 319      96.556 113.254  62.927  1.00  0.00            
ATOM   4947  HA1 GLY A 319      95.985 112.434  62.517  1.00  0.00            
ATOM   4948  HA2 GLY A 319      95.876 114.094  63.117  1.00  0.00            
ATOM   4949  C   GLY A 319      97.196 112.813  64.257  1.00  0.00            
ATOM   4950  O   GLY A 319      98.265 112.203  64.237  1.00  0.00            
ATOM   4951  N   ARG A 320      96.586 113.154  65.407  1.00  0.00            
ATOM   4952  H   ARG A 320      95.636 113.514  65.347  1.00  0.00            
ATOM   4953  CA  ARG A 320      97.286 113.153  66.717  1.00  0.00            
ATOM   4954  HA  ARG A 320      98.326 112.973  66.487  1.00  0.00            
ATOM   4955  CB  ARG A 320      97.266 114.563  67.347  1.00  0.00            
ATOM   4956  HB1 ARG A 320      97.516 115.283  66.577  1.00  0.00            
ATOM   4957  HB2 ARG A 320      98.066 114.613  68.087  1.00  0.00            
ATOM   4958  CG  ARG A 320      95.976 115.014  68.057  1.00  0.00            
ATOM   4959  HG1 ARG A 320      96.156 116.024  68.437  1.00  0.00            
ATOM   4960  HG2 ARG A 320      95.776 114.364  68.897  1.00  0.00            
ATOM   4961  CD  ARG A 320      94.756 115.054  67.137  1.00  0.00            
ATOM   4962  HD1 ARG A 320      94.436 114.034  66.957  1.00  0.00            
ATOM   4963  HD2 ARG A 320      95.036 115.524  66.187  1.00  0.00            
ATOM   4964  NE  ARG A 320      93.666 115.834  67.747  1.00  0.00            
ATOM   4965  HE  ARG A 320      93.936 116.584  68.377  1.00  0.00            
ATOM   4966  CZ  ARG A 320      92.376 115.664  67.587  1.00  0.00            
ATOM   4967  NH1 ARG A 320      91.866 114.794  66.767  1.00  0.00            
ATOM   4968 1HH1 ARG A 320      92.476 114.294  66.127  1.00  0.00            
ATOM   4969 2HH1 ARG A 320      90.856 114.665  66.717  1.00  0.00            
ATOM   4970  NH2 ARG A 320      91.576 116.414  68.287  1.00  0.00            
ATOM   4971 1HH2 ARG A 320      91.956 117.044  68.977  1.00  0.00            
ATOM   4972 2HH2 ARG A 320      90.576 116.275  68.217  1.00  0.00            
ATOM   4973  C   ARG A 320      96.856 112.033  67.677  1.00  0.00            
ATOM   4974  O   ARG A 320      95.666 111.694  67.697  1.00  0.00            
ATOM   4975  N   PRO A 321      97.756 111.503  68.537  1.00  0.00            
ATOM   4976  CD  PRO A 321      97.475 110.313  69.337  1.00  0.00            
ATOM   4977  HD1 PRO A 321      97.095 109.503  68.717  1.00  0.00            
ATOM   4978  HD2 PRO A 321      96.755 110.553  70.117  1.00  0.00            
ATOM   4979  CG  PRO A 321      98.795 109.903  69.987  1.00  0.00            
ATOM   4980  HG1 PRO A 321      99.335 109.223  69.327  1.00  0.00            
ATOM   4981  HG2 PRO A 321      98.635 109.453  70.967  1.00  0.00            
ATOM   4982  CB  PRO A 321      99.526 111.243  70.087  1.00  0.00            
ATOM   4983  HB1 PRO A 321     100.606 111.103  70.207  1.00  0.00            
ATOM   4984  HB2 PRO A 321      99.136 111.813  70.937  1.00  0.00            
ATOM   4985  CA  PRO A 321      99.136 111.933  68.777  1.00  0.00            
ATOM   4986  HA  PRO A 321      99.206 113.013  68.937  1.00  0.00            
ATOM   4987  C   PRO A 321     100.096 111.533  67.647  1.00  0.00            
ATOM   4988  O   PRO A 321      99.695 110.873  66.697  1.00  0.00            
ATOM   4989  N   VAL A 322     101.386 111.893  67.767  1.00  0.00            
ATOM   4990  H   VAL A 322     101.646 112.473  68.557  1.00  0.00            
ATOM   4991  CA  VAL A 322     102.445 111.143  67.067  1.00  0.00            
ATOM   4992  HA  VAL A 322     102.265 111.203  65.997  1.00  0.00            
ATOM   4993  CB  VAL A 322     103.846 111.712  67.347  1.00  0.00            
ATOM   4994  HB  VAL A 322     104.565 111.172  66.737  1.00  0.00            
ATOM   4995  CG1 VAL A 322     103.946 113.192  66.937  1.00  0.00            
ATOM   4996 1HG1 VAL A 322     104.946 113.582  67.147  1.00  0.00            
ATOM   4997 2HG1 VAL A 322     103.726 113.302  65.877  1.00  0.00            
ATOM   4998 3HG1 VAL A 322     103.236 113.792  67.507  1.00  0.00            
ATOM   4999  CG2 VAL A 322     104.276 111.542  68.807  1.00  0.00            
ATOM   5000 1HG2 VAL A 322     105.226 112.042  68.977  1.00  0.00            
ATOM   5001 2HG2 VAL A 322     103.526 111.952  69.477  1.00  0.00            
ATOM   5002 3HG2 VAL A 322     104.405 110.482  69.037  1.00  0.00            
ATOM   5003  C   VAL A 322     102.395 109.663  67.477  1.00  0.00            
ATOM   5004  O   VAL A 322     101.925 109.343  68.577  1.00  0.00            
ATOM   5005  N   LYS A 323     102.865 108.752  66.627  1.00  0.00            
ATOM   5006  H   LYS A 323     103.245 109.082  65.747  1.00  0.00            
ATOM   5007  CA  LYS A 323     102.755 107.292  66.837  1.00  0.00            
ATOM   5008  HA  LYS A 323     102.535 107.153  67.907  1.00  0.00            
ATOM   5009  CB  LYS A 323     101.515 106.743  66.097  1.00  0.00            
ATOM   5010  HB1 LYS A 323     100.635 107.223  66.537  1.00  0.00            
ATOM   5011  HB2 LYS A 323     101.404 105.673  66.317  1.00  0.00            
ATOM   5012  CG  LYS A 323     101.515 106.943  64.567  1.00  0.00            
ATOM   5013  HG1 LYS A 323     101.744 105.993  64.097  1.00  0.00            
ATOM   5014  HG2 LYS A 323     102.295 107.643  64.267  1.00  0.00            
ATOM   5015  CD  LYS A 323     100.165 107.453  64.057  1.00  0.00            
ATOM   5016  HD1 LYS A 323      99.355 106.833  64.467  1.00  0.00            
ATOM   5017  HD2 LYS A 323     100.135 107.403  62.967  1.00  0.00            
ATOM   5018  CE  LYS A 323      99.985 108.913  64.497  1.00  0.00            
ATOM   5019  HE1 LYS A 323     100.695 109.533  63.937  1.00  0.00            
ATOM   5020  HE2 LYS A 323     100.215 109.003  65.557  1.00  0.00            
ATOM   5021  NZ  LYS A 323      98.615 109.423  64.267  1.00  0.00            
ATOM   5022  HZ1 LYS A 323      98.575 110.413  64.507  1.00  0.00            
ATOM   5023  HZ2 LYS A 323      98.375 109.353  63.287  1.00  0.00            
ATOM   5024  HZ3 LYS A 323      97.915 108.943  64.827  1.00  0.00            
ATOM   5025  C   LYS A 323     104.045 106.472  66.677  1.00  0.00            
ATOM   5026  O   LYS A 323     103.984 105.252  66.637  1.00  0.00            
ATOM   5027  N   SER A 324     105.185 107.172  66.627  1.00  0.00            
ATOM   5028  H   SER A 324     105.035 108.172  66.547  1.00  0.00            
ATOM   5029  CA  SER A 324     106.495 106.822  67.217  1.00  0.00            
ATOM   5030  HA  SER A 324     107.215 107.522  66.817  1.00  0.00            
ATOM   5031  CB  SER A 324     106.435 107.072  68.727  1.00  0.00            
ATOM   5032  HB1 SER A 324     106.045 108.072  68.917  1.00  0.00            
ATOM   5033  HB2 SER A 324     107.435 107.022  69.137  1.00  0.00            
ATOM   5034  OG  SER A 324     105.605 106.102  69.347  1.00  0.00            
ATOM   5035  HG  SER A 324     104.895 106.592  69.807  1.00  0.00            
ATOM   5036  C   SER A 324     107.124 105.432  66.997  1.00  0.00            
ATOM   5037  O   SER A 324     108.104 105.112  67.657  1.00  0.00            
ATOM   5038  N   ILE A 325     106.584 104.592  66.117  1.00  0.00            
ATOM   5039  H   ILE A 325     105.734 104.912  65.677  1.00  0.00            
ATOM   5040  CA  ILE A 325     106.784 103.132  66.107  1.00  0.00            
ATOM   5041  HA  ILE A 325     106.194 102.742  65.277  1.00  0.00            
ATOM   5042  CB  ILE A 325     108.254 102.722  65.837  1.00  0.00            
ATOM   5043  HB  ILE A 325     108.854 102.941  66.717  1.00  0.00            
ATOM   5044  CG2 ILE A 325     108.324 101.202  65.607  1.00  0.00            
ATOM   5045 1HG2 ILE A 325     109.354 100.871  65.446  1.00  0.00            
ATOM   5046 2HG2 ILE A 325     107.954 100.682  66.487  1.00  0.00            
ATOM   5047 3HG2 ILE A 325     107.724 100.922  64.737  1.00  0.00            
ATOM   5048  CG1 ILE A 325     108.874 103.471  64.637  1.00  0.00            
ATOM   5049 1HG1 ILE A 325     108.764 104.541  64.777  1.00  0.00            
ATOM   5050 2HG1 ILE A 325     108.324 103.212  63.727  1.00  0.00            
ATOM   5051  CD  ILE A 325     110.364 103.201  64.436  1.00  0.00            
ATOM   5052  HD1 ILE A 325     110.754 103.901  63.706  1.00  0.00            
ATOM   5053  HD2 ILE A 325     110.894 103.361  65.376  1.00  0.00            
ATOM   5054  HD3 ILE A 325     110.534 102.181  64.076  1.00  0.00            
ATOM   5055  C   ILE A 325     106.204 102.472  67.377  1.00  0.00            
ATOM   5056  O   ILE A 325     105.384 101.562  67.237  1.00  0.00            
ATOM   5057  N   ARG A 326     106.544 102.912  68.597  1.00  0.00            
ATOM   5058  H   ARG A 326     107.184 103.702  68.657  1.00  0.00            
ATOM   5059  CA  ARG A 326     106.074 102.282  69.857  1.00  0.00            
ATOM   5060  HA  ARG A 326     106.454 101.262  69.877  1.00  0.00            
ATOM   5061  CB  ARG A 326     106.614 103.022  71.097  1.00  0.00
[truncated: 4,528,608 more chars]
